# Supplementary material for: Using Portuguese BRCA pathogenic variation as a model to study the impact of human admixture on human health
Source: BMC Genomics. 2024 Apr 27;25:416. doi: 10.1186/s12864-024-10311-4 (PMC11055274; doi:10.1186/s12864-024-10311-4)
Supplement: Supplementary file 1 — Additional file 1: Table S1. Global human population with Portuguese heritage. [file 12864_2024_10311_MOESM1_ESM.xlsx]

## Sheet: Sheet1
Table S1. Global human population with Portuguese heritage
Country	Population	Rate	Link	References
Europe
Portugal	10344802	1	https://www.pordata.pt/censos/resultados/emdestaque-portugal-361	Statistics Portugal (2021)*
France	1551776	0.023	http://observatorioemigracao.pt/np4/paises.html?id=74	Observatório da Emigração**
UK	394352	0.006	Observatório da Emigração (observatorioemigracao.pt)	Observatório da Emigração**
Luxembourg	151028	0.253	http://observatorioemigracao.pt/np4/paises.html?id=133	Observatório da Emigração**
Jersey	9739	0.0903	https://www.gov.je/SiteCollectionDocuments/Government%20and%20administration/R%20CensusBulletin1%2020220413%20SJ.pdf	Statistics Jersey - Census 2021
North America
United States of America	1,176,920	0.0044	https://www2.census.gov/programs-surveys/decennial/2000/phc/phc-t-43/tab01.pdf	United States Census Bureau (2020)
Canada	429850	0.013	https://www150.statcan.gc.ca/n1/en/catalogue/99-010-X2011028	Statistics Canada 2011 National Survey
St. Vincent and Grenadines	753	0.007	http://finance.gov.vc/finance/images/PDF/censusreport2012.pdf	Census Report 2012. Statistical office
South America
Brazil	5000000	0.023	https://www.noticiaslusofonas.com/view.php?load=arcview&article=13313&catogory=Brasil	Noticias Lusofonas. 17 February 2006 (access: 27/03/2023)
Venezuela	1300000	0.043	https://www.jn.pt/mundo/maior-comunidade-portuguesa-da-america-latina-esperancada-numa-nova-venezuela-3163750.html	Journal de noticias. 13 April 2013 (access: 3/3/23)
Argentina	16000	0.0004	https://www.yumpu.com/pt/document/read/12471971/a-emigracao-invisivel-dos-portugueses-na-regiao-platina	Padilla, B. (2004)
Uruguay	1100	0.0003	https://www.yumpu.com/pt/document/read/12471971/a-emigracao-invisivel-dos-portugueses-na-regiao-platina	Padilla, B. (2004)
Asia
India	76897	6e-05	http://observatorioemigracao.pt/np4/paises.html?id=104	Observatório da Emigração**
East Timor	20853	0.017	http://observatorioemigracao.pt/np4/paises.html?id=218	Observatório da Emigração**
Macau	8122	0.015	https://web.archive.org/web/20170717034102/http://www.dsec.gov.mo/getAttachment/087215da-a7c9-4bb6-91af-1fea59886b15/P_ICEN_PUB_2006_Y.aspx	Census 2006 - Centre of the Statistics and Census Service
Sri Lanka	5000	0.0002	https://www.colorado.edu/faculty/mcgilvray-dennis/sites/default/files/attached-files/mcgilvray_2007_portuguese_burghers_tsunami.pdf	McGilvray , Dennis B. (2007)
Thailand	1614	2e-05	http://observatorioemigracao.pt/np4/paises.html?id=215	Observatório da Emigração**
Oceania
Australia	39909	0.0016	https://observatorioemigracao.pt/np4/paises.html?id=14	Observatório da Emigração**
Africa
South Africa	700000	0.0075	https://www.tandfonline.com/doi/abs/10.1080/17532523.2010.517398	Clive Glaser (2010)
Angola	127366	0.004	http://observatorioemigracao.pt/np4/paises.html?id=9	Observatório da Emigração**
Mozambique	42008	0.001	http://observatorioemigracao.pt/np4/paises.html?id=158	Observatório da Emigração**
Guinea-Bissau	10400	0.007	http://observatorioemigracao.pt/np4/paises.html?id=92	Observatório da Emigração**
São Tomé and Principe	4765	0.023	http://observatorioemigracao.pt/np4/paises.html?id=207	Observatório da Emigração**
Total	20236334
*Portuguese population in Portugal and global Portuguese-heritage populations with official census data
**based on the last consular registration (not portuguese-born)
