# Supplementary material for: Using Portuguese BRCA pathogenic variation as a model to study the impact of human admixture on human health
Source: BMC Genomics. 2024 Apr 27;25:416. doi: 10.1186/s12864-024-10311-4 (PMC11055274; doi:10.1186/s12864-024-10311-4)
Supplement: Supplementary file 2 — Additional file 2: Table S2. List of Portuguese BRCA variants. [file 12864_2024_10311_MOESM2_ESM.xlsx]

## Sheet: Sources
Table S2A. Sources of BRCA variants in Portuguese population
Ref.	Publication	Cancer type	Tested cases
35	Machado PM, Brandão RD, Cavaco BM, Eugénio J, Bento S, Nave M, et al. Screening for a BRCA2 rearrangement in high-risk breast/ovarian cancer families: evidence for a founder effect and analysis of the associated phenotypes. J Clin Oncol. 2007;25(15):2027-34.	Breast cancer, ovarian cancer	367
36	Soares R, Amendoeira I, Monteiro P, Lopes CS, Schmitt FC. Análise de mutações no gene BRCA1 em doentes com cancro da mama e/ou ovário em Portugal. Acta Med Port. 2000 Dec;13:273–6.	Breast cancer, ovarian cancer	36
37	Duarte F, Cameselle-Teijeiro JF, Soares R, Seixas C, Cortizo-Torres ME, Pérez-Villanueva J, et al. Análisis de mutaciones en los genes BRCA1 y BRCA2 en pacientes con cáncer de mama y ovario del norte de Portugal y Galicia [Analysis of mutations in genes BRCA1 and BRCA2 among patients with breast and ovarian cancer in northern Portugal and Galicia]. Rev Clin Esp. 2002;202(5):259-63.	Breast cancer, ovarian cancer	76
38	Teugels E, De Brakeleer S, Goelen G, Lissens W, Sermijn E, De Grève J. De novo Alu element insertions targeted to a sequence common to the BRCA1 and BRCA2 genes. Hum Mutat. 2005 Sep;26(3):284–284.	NA	50
39	Peixoto A, Salgueiro N, Santos C, Varzim G, Rocha P, Soares MJ, et al. BRCA1 and BRCA2 germline mutational spectrum and evidence for genetic anticipation in Portuguese breast/ovarian cancer families. Fam Cancer. 2006;5(4):379-87.	Breast cancer, ovarian cancer	100
40	Peixoto A, Santos C, Rocha P, Pinheiro M, Príncipe S, Pereira D, et al. The c.156_157insAlu BRCA2 rearrangement accounts for more than one-fourth of deleterious BRCA mutations in northern/central Portugal. Breast Cancer Res Treat. 2009;114(1):31-8.	Breast cancer, ovarian cancer	14
41	Santos C, Peixoto A, Rocha P, Vega A, Soares MJ, Cerveira N, et al. Haplotype and quantitative transcript analyses of Portuguese breast/ovarian cancer families with the BRCA1 R71G founder mutation of Galician origin. Fam Cancer. 2009;8(3):203-8.	Breast cancer, ovarian cancer	3
42	Peixoto A, Santos C, Pinheiro M, Pinto P, Soares MJ, Rocha P, et al. International distribution and age estimation of the Portuguese BRCA2 c.156_157insAlu founder mutation. Breast Cancer Res Treat. 2011;127(3):671-9.	HBOC	149
43	Batista RPM. Caracterização das mutações dos genes BRCA1 e BRCA2. https://ria.ua.pt/handle/10773/10136 (2012). Accessed 25 Oct 2023.	HBOC	121
44	Peixoto A, Pinheiro M, Massena L, Santos C, Pinto P, Rocha P, et al. Genomic characterization of two large Alu-mediated rearrangements of the BRCA1 gene. J Hum Genet. 2013;58(2):78-83.	Breast cancer, ovarian cancer	2
45	Santos C, Peixoto A, Rocha P, Pinto P, Bizarro S, Pinheiro M, et al. Pathogenicity evaluation of BRCA1 and BRCA2 unclassified variants identified in Portuguese breast/ovarian cancer families. J Mol Diagn. 2014;16(3):324-34.	Breast cancer, ovarian cancer	17
46	Peixoto A, Santos C, Pinto P, Pinheiro M, Rocha P, Pinto C, et al. The role of targeted BRCA1/BRCA2 mutation analysis in hereditary breast/ovarian cancer families of Portuguese ancestry. Clin Genet. 2015;88(1):41-8.	HBOC	550
47	Maia S, Cardoso M, Paulo P, Pinheiro M, Pinto P, Santos C, et al. The role of germline mutations in the BRCA1/2 and mismatch repair genes in men ascertained for early-onset and/or familial prostate cancer. Fam Cancer. 2016;15(1):111-21.	Prostate cancer	460
48	Pinto P, Paulo P, Santos C, Rocha P, Pinto C, Veiga I, et al. Implementation of next-generation sequencing for molecular diagnosis of hereditary breast and ovarian cancer highlights its genetic heterogeneity. Breast Cancer Res Treat. 2016;159(2):245-56.	HBOC	94
49	Pinto P, Peixoto A, Santos C, Rocha P, Pinto C, Pinheiro M, et al. Analysis of Founder Mutations in Rare Tumors Associated With Hereditary Breast/Ovarian Cancer Reveals a Novel Association of BRCA2 Mutations with Ampulla of Vater Carcinomas. PLoS One. 2016;11(8):e0161438.	breast, pancreatic, fallopian tube cancer	203
50	Rebbeck TR, Friebel TM, Friedman E, Hamann U, Huo D, Kwong A, et al. Mutational spectrum in a worldwide study of 29,700 families with BRCA1 or BRCA2 mutations. Hum Mutat. 2018;39(5):593-620.	HBOC	120
51	Macedo F, Soares RF, Pereira TC, Monteiro AR, Bonito N, Broco S, et al. Founder mutations BRCA2 c.156_157insAlu in Portuguese population. Ann Oncol. 2019;30:iii20.		78
52	Barbosa A, Pinto P, Peixoto A, Guerra J, Pinto C, Santos C, et al. Gene Panel Tumor Testing in Ovarian Cancer Patients Significantly Increases the Yield of Clinically Actionable Germline Variants beyond BRCA1/BRCA2. Cancers (Basel). 2020;12(10):2834.	Ovarian cancer	96
53	Peixoto A, Pinto P, Guerra J, Pinheiro M, Santos C, Pinto C, et al. Tumor Testing for Somatic and Germline BRCA1/BRCA2Variants in Ovarian Cancer Patients in the Context of Strong Founder Effects. Front Oncol. 2020;10:1318.	Ovariant cancer	145
54	Pinheiro M, Peixoto A, Santos C, Escudeiro C, Bizarro S, Pinto P, et al. Pathogenicity reclassification of two BRCA1/BRCA2 exonic duplications after identification of genomic breakpoints and tandem orientation. Cancer Genet. 2020;248-249:18-24.	HBOC	2
55	Correia LS. Prevalência de mutações nos genes BRCA1, BRCA2 e CDH1 em portadores de cancro de mama no Alentejo. http://dspace.uevora.pt/rdpc/handle/10174/32002 (2022). Accessed 25 Oct 2023.	NA	NA
56	Miguel I, Rodrigues F, Fragoso S, Freixo J, Clara A, Luís A, et al. Hereditary breast cancer and ancestry in the Madeira archipelago: an exploratory study. Ecancermedicalscience. 2021;15:1261.	HBOC	3566
57	de Oliveira IC, Fragoso F, Santos S, Duarte T, Bexiga C, Mira B, et al. Abstract P3-07-04: Geographical patterns of pathogenic genetic variants associated with hereditary breast, ovarian and prostate cancer (HBOPC) in Portugal. Cancer Res. 2022;82(4_Supplement):P3-07-04-P3-07–04	HBOC	5233
	Total		11482

## Sheet: BRCA1
Table S2B. List of Portuguese BRCA1 variants
Exon/Intron	HGVS Genome	cDNA	Protein	Ref Seq	Alt Seq	Variant type	dbSNP155	Classification	Mol. Consequence	Original description			Carrier	Tested cases	Cancer type	Original references
								(ClinVar)		BIC Designation	cDNA	Protein
Exon 1	chr17:g.41267743_41277500del	c.-232-?_134+?dup	p.?	-	-	Duplication	.	Unknown	Long-range rearrangement	.	c.-232-?_134+?dup	.	1	1050	not reported	29
Exon 2	chr17:g.43124031dup	c.66dup	p.(Glu23Argfs*18)	C	CT	Duplication	rs80357783	Pathogenic	Frameshift	185_186insA (10)	c.66dup (14, 19)	p.E22fs (10)	3	1270	not reported	22, 29, 33
Intron 2	chr17:g.43124012C>G	c.80+5G>C	p.?	C	G	SNV	rs80358045	VUS	Non coding	.	c.80+5G>C	.	2	1144	not reported	29, 31
Intron 2	chr17:g.43115793G>A	c.81-14C>T	p.(=)	G	A	SNV	rs80358006	Benign	Non coding	IVS2-14C>T (10)	c.81-14C>T (2,14)	.	3	1271	not reported	22, 26, 29
Exon 3	chr17:g.43115744C>A	c.116G>T	p.(Cys39Phe)	C	A	SNV	rs80357498	PLP	Missense	.	c.116G>T	.	1	135	OC	36
Intron 3	chr17:g.43106539A>C	c.135-6T>G	p.?	A	C	SNV	rs397508859	VUS	Non coding	IVS3-6T>G	.	.	1	3	not reported	24
Exon 4	chr17:g.43106487A>C	c.181T>G	p.(Cys61Gly)	A	C	SNV	rs28897672	Pathogenic	Missense	.	c.181T>G	.	2	1170	not reported	29, 33
Exon 4	chr17:g.43106478A>T	c.190T>A	p.(Cys64Ser)	A	T	SNV	rs80357064	Unknown	Missense	.	c.190T>A	.	1	94	not reported	31
Exon 4	chr17:g.43106457T>C	c.211A>G	p.(Arg71Gly)	T	C	SNV	rs80357382	Pathogenic	Splicing	R71G (20), 330A>G (10)	c.211A>G (1,14,15,18,19)	R71G (20)	12	1598	OC, BC	22, 24, 29, 31, 33, 35, 36
Intron 4	chr17:g.43106453T>C	c.212+3A>G	p.?	T	C	SNV	rs80358083	Pathogenic	Non coding	IVS5+3A>G	.	.	1	3	not reported	24
Intron 5	chr17:g.43104856T>G	c.301+12A>C	p.(=)	T	G	SNV	rs863224757	BLB	Non coding	.	c.301+12A>C	.	1	1050	not reported	29
Intron 5	-	c.302-22_302-24del	p.?	-	-	Deletion	.	VUS	Non coding	.	c.302-22_302-24del	.	1	1050	not reported	29
Exon 6	chr17:g.43104249T>C	c.314A>G	p.(Tyr105Cys)	T	C	SNV	rs28897673	Benign	Missense	.	c.314A>G	.	1	1050	not reported	29
Intron 6	chr17:g.43103277_43115311dup	c.134+440_441+870dup	p.(=)	-	-	Duplication	.	Unknown	Long-range rearrangement	.	c.134+440_441+870dup	.	1	2	BC	37
Exon 7	chr17:g.43099851_43099852del	c.470_471del	p.(Ser157*)	TAG	T	Microsatellite	rs80357887	Pathogenic	Nonsense	589_590delCT (10)	c.470_471del (14,18,19)	p.S157X	6	1364	OC	22, 29, 31, 33
Exon 7	chr17:g.43099786del	c.536del	p.(Tyr179fs)	GT	T	Deletion	rs397509273	Pathogenic	Frameshift	.	c.536delA	.	1	210	BBC, OC	16
Exon 7	chr17:g.43099834C>G	c.488G>C	p.(Arg163Thr)	C	G	SNV	rs1369043501	VUS	Missense	.	c.488G>C	.	1	121	not reported	26
Exon 7	-	c.441+1724_oNBR1:c.1073+480del	p.?	-	-	Deletion	.	Unknown	Long-range rearrangement	.	c.441+1724_oNBR1:c.1073+480del (13, 14), c.-232-?_441+?del (13,19)	.	2	1172	BBC, OC, GC	27, 29, 33
Exon 8	chr17:g.43097246G>A	c.591C>T	p.(Cys197_Ser198=)	G	A	SNV	rs1799965	Benign	Synonymous	.	c.591C>T	.	3	25	BC, BBC, OC	28
Exon 10	chr17:g.43093494delinsGG	c.2037delinsCC*	p.(Lys679Asnfs*4)	C	GG	Indel	rs397508932	Pathogenic	Frameshift	2156delinsCC (10)	c.2037delinsCC (1,14,15,18,19)	p.K679fs (10)	24	1595	OC, BC	22, 29, 31, 33, 35, 36
Exon 10	chr17:g.43093113del	c.2418del	p.(Ala807Hisfs*8)	CT	C	Deletion	rs879255281	Pathogenic	Frameshift	.	c.2418del	.	3	1264	OC	29, 31, 33
Exon 10	chr17:g.43093034_43093041dup	c.2490_2497dup	p.(Leu833Cysfs*16)	A	AATGGATAC	Duplication	rs1555589539	Pathogenic	Frameshift	.	c.2490_2497dup	.	2	1170	not reported	29, 33
Exon 10	chr17:g.43092625del	c.2906del	p.(Asn969Ilefs*31)	AT	A	Deletion	rs886040085	Pathogenic	Frameshift	.	c.2906del	.	2	1170	not reported	29, 33
Exon 10	chr17:g.43092197_43092200del	c.3331_3334del*	p.(Gln1111Asnfs*5)	TCTTG	T	Deletion	rs80357701	Pathogenic	Frameshift	3450_3453del4 (10)	c.3331_3334del (1,2,4,9,14,15,19)	p.K1110fs (10)	58	10337	OC	22, 26, 29, 33, 35, 36, 39, 40
Exon 10	chr17:g.43092051_43092054del	c.3477_3480del	p.(Ile1159Metfs*50)	CCTTT	C	Deletion	rs80357781	Pathogenic	Frameshift	.	c.3477_3480del	.	1	94	OC, BC	31
Exon 10	chr17:g.43092040_43092050del	c.3481_3491del	p.(Glu1161Phefs*3)	ACTAGTATCTTC	A	Deletion	rs80357877	Pathogenic	Frameshift	3600_3610del11 (10)	c.3481_3491del	p.E1161fs (10)	3	1270	not reported	22, 29, 33
Exon 10	chr17:g.43091904dup	c.3627dup	p.(Glu1210Argfs*9)	C	CT	Duplication	rs80357729	Pathogenic	Frameshift	3746_3747insA (10)	c.3627dup (14,19)	p.L1209fs (10)	3	1270	not reported	22, 29, 33
Exon 10	chr17:g.43091496del	c.4035del	p.(Glu1346Lysfs*20)	CT	C	Deletion	rs80357711	Pathogenic	Frameshift	.	c.4035del	.	2	1170	not reported	29, 33
Exon 10	chr17:g.43093562G>A	c.1969C>T	p.(Gln657*)	G	A	SNV	rs397508926	Pathogenic	Nonsense	2088C>T (10)	c.1969C>T (14,19)	p.Q657X	3	1270	not reported	22, 29, 33
Exon 10	chr17:g.43093222G>T	c.2309C>A	p.(Ser770*)	G	T	SNV	rs80357063	Pathogenic	Nonsense	.	c.2309C>A	.	1	94	BBC	31
Exon 10	chr17:g.43092274A>T	c.3257T>A	p.(Leu1086*)	A	T	SNV	rs80357006	Pathogenic	Nonsense	.	c.3257T>A	.	2	1170	not reported	29, 33
Exon 10	chr17:g.43091714G>A	c.3817C>T	p.(Gln1273*)	G	A	SNV	rs80357208	Pathogenic	Nonsense	.	c.3817C>T	.	9	1360	OC, BC	29, 31, 33, 35
Exon 10	chr17:g.43094198C>A	c.1333G>T	p.(Glu445*)	C	A	SNV	rs80356915	Pathogenic	Nonsense	.	c.1333G>T	.	1	112	BC	38
Exon 10	chr17:g.43094045G>A	c.1486C>T	p.(Arg496Cys)	G	A	SNV	rs28897676	Benign	Missense	.	c.1486C>T	.	1	25	BC	28
Exon 10	chr17:g.43093529G>A	c.2002C>T	p.(Leu668Phe)	G	A	SNV	rs80357250	Benign	Missense	.	c.2002C>T	.	1	25	BC	28
Exon 10	chr17:g.43093103T>A	c.2428A>T	p.(Asn810Tyr)	T	A	SNV	rs28897682	Benign	Missense	2547A>T (10)	c.2428A>T (21)	N810Y (10)	2	125	BC	22, 28
Exon 10	chr17:g.43092648G>A	c.2883C>T	p.(Asn961_Glu692=)	G	A	SNV	rs201190540	LB	Synonymous	.	c.2883C>T	.	1	25	BC	28
Exon 10	chr17:g.43091931C>A	c.3600G>T	p.(Gln1200His)	C	A	SNV	rs56214134	Benign	Missense	.	c.3600G>T	.	2	25	BC	28
Exon 10	chr17:g.43091492T>C	c.4039A>G	p.(Arg1347Gly)	T	C	SNV	rs28897689	Benign	Missense	4158A>G (10)	c.4039A>G (21)	R1347G (10)	6	125	BC, BBC, MBC	22, 28
Exon 10	chr17:g.43093445dup	c.2086dup	p.(Thr696Asnfs*16)	G	GT	Duplication	rs886039995	Pathogenic	Frameshift	.	c.2086dup (14,19)	.	2	1170	not reported	29, 33
Exon 10	chr17:g.43094536C>T	c.995G>A	p.(Arg332Gln)	C	T	SNV	rs80357464	Conflicts	Missense	R332Q (10), 1114G>A (10)	c.995G>A (14)	R332Q (10)	2	1150	not reported	22, 29
Exon 10	chr17:g.43094090G>C	c.1441C>G	p.(Leu481Val)	G	C	SNV	rs1397842308	VUS	Missense	.	c.1441C>G	.	1	1050	not reported	29
Exon 10	chr17:g.43093560T>C	c.1971A>G	p.(=)	T	C	SNV	rs28897679	Benign	Synonymous	.	c.1971A>G	.	1	1050	not reported	29
Exon 10	chr17:g.43093263C>G	c.2268G>C	p.(Arg756Ser)	C	G	SNV	rs80356884	Conflicts	Missense	2387G>C (10) R756S (10)	c.2268G>C (14)	R756S (10)	2	1150	not reported	22, 29
Exon 10	chr17:g.43093073T>C	c.2458A>G	p.(Lys820Glu)	T	C	SNV	rs56082113	Benign	Missense	.	c.2458A>G	.	1	1050	not reported	29
Exon 10	chr17:g.43093010G>A	c.2521C>T	p.(Arg841Trp)	G	A	SNV	rs1800709	Benign	Missense	.	c.2521C>T	.	1	1050	not reported	29
Exon 10	chr17:g.43092538A>T	c.2993T>A	p.(Leu998Gln)	A	T	SNV	rs1567793330	VUS	Missense	.	c.2993T>A	.	1	1050	not reported	29
Exon 10	chr17:g.43092509T>C	c.3022A>G	p.(Met1008Val)	T	C	SNV	rs56321129	Benign	Missense	.	c.3022A>G	.	1	1050	not reported	29
Exon 10	chr17:g.43092113T>C	c.3418A>G	p.(Ser1140Gly)	T	C	SNV	rs2227945	Benign	Missense	.	c.3418A>G	.	1	1050	not reported	29
Exon 10	chr17:g.43091792C>T	c.3739G>A	p.(Val1247Ile)	C	T	SNV	rs80357191	Benign	Missense	3858G>A (10)	c.3739G>A (14)	V1247I (10)	2	1150	not reported	22, 29
Exon 10	chr17:g.43093493_43093494insG	c.2037_2038insC	p.(Lys680Glnfs*3)	T	TG	Insertion	rs1597872557	Unknown	Frameshift	.	c.2037_2038insC	.	1	96	OC	35
Exon 10	chr17:g.43094339_43094340del	c.1192_1193del	p.(Ser398Thrfs*2)	TGA	T	Deletion	.	Unknown	Frameshift	.	c.1192_1193del	.	1	135	OC	36
Exon 10	chr17:g.43094068_43094072delinsATA	c.1459_1463delinsTAT	p.(Val487Tyrfs*2)	GTAAC	ATA	Indel	.	Unknown	Frameshift	.	c.1459_1463delinsTAT	.	1	135	OC	36
Exon 10	chr17:g.43094473C>T	c.1058G>A	p.(Trp353*)	C	T	SNV	rs80356908	Pathogenic	Nonsense	.	c.1058G>A	.	1	135	OC	36
Exon 10	chr17:g.43094515dup	c.1016dup	p.(Val340Glyfs*6)	C	CT	Duplication	rs80357569	Pathogenic	Frameshift	.	c.1016dup	.	1	135	OC	36
Exon 10	chr17:g.43094633C>T	c.898G>A	p.(Glu300Lys)	C	T	SNV	rs886040330	VUS	Missense	.	c.898G>A	.	1	135	OC	36
Exon 10	chr17:g.43094537G>A	c.994C>T	p.(Arg332Trp)	G	A	SNV	rs80357176	Conflicts	Missense	.	c.994C>T	.	1	135	OC	36
Exon 10	chr17:g.43094550T>C	c.981A>G	p.(Thr327_Cys328=)	T	C	SNV	rs1800063	Benign	Synonymous	.	c.981A>G	.	1	460	PrC	30
Exon 10	chr17:g.43092798T>C	c.2733A>G	p.(Gly911_Lys912=)	T	C	SNV	rs1800740	LB	Synonymous	.	c.2733A>G	.	1	460	PrC	30
Exon 10	chr17:g.43092507C>T	c.3024G>A	p.(Met1008Ile)	C	T	SNV	rs1800704	Benign	Missense	.	c.3024G>A	.	1	460	PrC	30
Exon 10	-	c.(2016+?)-(4097-?)del	p.?	-	-	Deletion	.	Unknown	Long-range rearrangement	.	c.(2016+?)-(4097-?)del	.	1	121	not reported	26
Exon 11	chr17:g.43090992_43090993del	c.4136_4137del	p.(Ser1379*)	CAG	C	Microsatellite	rs397509141	Pathogenic	Nonsense	4255_4256delCT (10)	c.4136_4137del (14,19)	p.S1379fs (10)	3	1270	not reported	22, 39, 33
Exon 11	chr17:g.43090963_43090964del	c.4165_4166del	p.(Ser1389*)	ACT	A	Microsatellite	rs80357572	Pathogenic	Nonsense	.	c.4165_4166del	.	1	94	BBC	31
Exon 11	chr17:g.43090997C>T	c.4132G>A	p.(Val1378Ile)	C	T	SNV	rs28897690	Benign	Missense	4251G>A (10)	c.4132G>A (21)	V1378I (10)	2	125	BC	22, 28
Exon 11	chr17:g.43092205_43092208del	c.3323_3326del	p.(Ile1108Lysfs*8)	TATTT	T	Deletion	rs80357763	Pathogenic	Frameshift	3444delAAAT	.	.	2	112	OC	19, 20
Exon 11	-	c.671-319_4677-578delinsAlu	p.?	-	-	Indel	.	Unknown	Long-range rearrangement	g.Ex11_Ex15del (7)	c.671-319_4677-578delinsAlu (14), c.671-?_4675+?del (13)	EX11_15del (10)	4	1362	OC, BC	16, 22, 27, 29
Exon 13	chr17:g.43076488C>A	c.4484G>T	p.(Arg1495Met)	C	A	SNV	rs80357389	Pathogenic	Missense	.	c.4484G>T	.	3	1195	BBC	20, 29, 33
Exon 13	chr17:g.43076560_43076561del	c.4411_4412del	p.(Gly1471Profs*4)	GCC	G	Deletion	.	Unknown	Frameshift	.	c.4411_4412del	.	1	135	OC	36
Exon 13	-	c.4186−1787_4357+4122dup	p.?	-	-	Duplication	.	Unknown	Long-range rearrangement	.	g.Ex13ins6k (7)	ins6kbEx13 (4)	2	5359	BC	16, 40
Intron 13	chr17:g.43074523T>G	c.4485-2A>C	p.?	T	G	SNV	rs80358054	LP	Splicing	.	c.4485-2A>C	.	1	135	OC	36
Exon 14	chr17:g.43074406C>T	c.4600G>A	p.(Val1534Met)	C	T	SNV	rs55815649	Benign	Missense	4719G>A (10)	c.4600G>A (21)	V1534M (10)	3	125	BC, BBC	22, 28
Exon 14	chr17:g.43074471C>A	c.4535G>T	p.(Ser1512Ile)	C	A	SNV	rs1800744	Benign	Missense	.	c.4535G>T	.	2	1050	not reported	29
Exon 14	chr17:g.43074370C>T	c.4636G>A	p.(Asp1546Asn)	C	T	SNV	rs28897691	Benign	Missense	.	c.4636G>A	.	2	121	not reported	26
Intron 14	chr17:g.43071282T>G	c.4676-44A>C	p.(=)	T	G	SNV	rs989129232	LB	Non coding	.	c.4676-44A>C	.	2	1171	not reported	26, 29
Exon 15	chr17:g.43071025del	c.4891del	p.(Ser1631Valfs*2)	CT	C	Deletion	rs80357656	Pathogenic	Frameshift	.	c.4891del	.	2	1170	not reported	29, 33
Exon 15	chr17:g.43070973G>A	c.4941C>T	p.(Asn1647_Lys1648=)	G	A	SNV	rs80357302	LB	Synonymous	.	c.4941C>T	.	1	25	BC	28
Exon 15	chr17:g.43071175G>T	c.4739C>A	p.(Ser1580Tyr)	G	T	SNV	rs80357411	VUS	Missense	.	c.4739C>A	.	1	1050	not reported	29
Exon 15	chr17:g.43071102T>C	c.4812A>G	p.(=)	T	C	SNV	rs28897693	Benign	Synonymous	.	c.4812A>G	.	1	1050	not reported	29
Exon 15	chr17:g.43070958C>T	c.4956G>A	p.(Met1652Ile)	C	T	SNV	rs1799967	Benign	Missense	.	c.4956G>A	.	1	121	not reported	26
Exon 16	chr17:g.43067652_43067655del	c.5030_5033del	p.(Thr1677Ilefs*2)	ATTAG	A	Deletion	rs80357580	Pathogenic	Frameshift	.	c.5030_5033del	.	2	1170	not reported	29, 33
Intron 16	chr17:g.43067602G>C	c.5074+6C>G	p.?	G	C	SNV	rs80358032	Benign	Non coding	.	c.5074+6C>G	.	1	1050	not reported	29
Exon 17	chr17:g.43063904C>G	c.5122G>C	p.(Ala1708Pro)	C	G	SNV	rs397507243	Unknown	Missense	5241G>C (10)	c.5122G>C (21)	A1708P (10)	3	125	OC	22, 28
Exon 17	chr17:g.43063909C>G	c.5117G>C	p.(Gly1706Ala)	C	G	SNV	rs80356860	Benign	Missense	.	c.5117G>C	.	1	1050	not reported	29
Intron 17	chr17:g.43063865T>A	c.5152+9A>T	p.(=)	T	A	SNV	rs1060504576	LB	Non coding	.	c.5152+9A>T	.	1	121	not reported	26
Intron 17	chr17:g.g.43063794del	c.5152+80del	p.(=)	AC	A	Deletion	rs902919427	Conflicts	Non coding	INV18-80delT (5), IVS18+80delT (22)	.	.	2	112	BC	19, 20
Exon 19	chr17:g.43057063dup	c.5266dup	p.(Gln1756Profs*74)	T	TG	Duplication	rs1555574698	Pathogenic	Frameshift	5382_5383insC (10),5382insC (7,10)	c.5266dup (4,14,18,19), c.5263_5264insC (7)	p.Q1756fs (10)	9	6723	BC, BBC	16, 22, 29, 31, 33, 40
Intron 19	chr17:g.43051118C>A	c.5278-1G>T	p.?	C	A	SNV	rs80358099	Pathogenic	Splicing	.	c.5278-1G>T	.	2	1170	not reported	29, 33
Exon 20	chr17:g.43051063dup	c.5329dup	p.(Gly1777Profs*74)	G	GT	Duplication	.	Unknown	Frameshift	.	c.5329dup	.	1	112	BC	38
Exon 22	chr17:g.43047699A>T	c.5411T>A	p.(Val1804Asp)	A	T	SNV	rs80356920	Benign	Missense	.	c.5411T>A	.	1	1050	not reported	29
Exon 22	chr17:g.43047690A>C	c.5420T>G	p.(Ile1807Ser)	A	C	SNV	rs2050991229	Unknown	Missense	.	c.5420T>G	.	1	135	OC	36
Exon 22	chr17:g.43047685C>A	c.5425G>T	p.(Val1809Phe)	C	A	SNV	rs28897698	Conflicts	Missense	.	c.5425G>T	.	1	121	not reported	26
Exon 23	chr17:g.43045739A>C	c.5531T>G	p.(Leu1844Arg)	A	C	SNV	rs80357323	Benign	Missense	.	c.5531T>G	.	1	1050	not reported	29
Intron 22	chr17:g.43045830T>A	c.5468-28A>T	p.(=)	T	A	SNV	.	Unknown	Non coding	.	c.5468-28A>T	.	1	1050	not reported	29
BC: Breast Cancer, OC: Ovarian Cancer, BBC: Bilateral Breast Cancer, MBC: Male Breast Cancer, PrC: Prostatic Cancer, GC: Gastric Cancer

## Sheet: BRCA2
Table S2C. List of Portuguese BRCA2 variants
Exon/Intron	HGVS Genome	cDNA	Protein	Ref Seq	Alt Seq	Variant type	dbSNP155	Classification	Mol. Consequence	Original description			Carrier	Tested cases	Cancer type	References
								(ClinVar)		BIC Designation	cDNA	Protein
Exon 2	chr13:g.32316462T>G	c.2T>G	p.Met1Arg	T	G	SNV	rs80358547	Pathogenic	Missense	.	c.2T>G	.	4	215	BC, OC	28, 31, 35
Exon 2	chr13:g.32316479G>C	c.19G>C	p.(Glu7Gln)	G	C	SNV	.	Unknown	Missense	.	c.19G>C	.	1	135	OC	36
Intron 2	chr13:g.32319070T>A	c.68-7T>A	p.?	T	A	SNV	rs81002830	Benign	Non coding	.	c.68-7T>A	.	3	25	BBC, BC	28
Exon 3	chr13:g.32319165_32319166insAlu	c.156_157insAlu*	p.(Lys53delinsAlaGlyArgGlyArgSerArgLeuTer)	-	-	Insertion	rs1593882502	Pathogenic	Long-range rearrangement	384insAlu (6)	c.156_157insAlu	.	249	11574	OC, BC, BBC, PrC, MBC, MBBC, PFT, Amp, Panc, ONR	16, 21, 23, 25, 26, 29, 30, 32, 33, 34, 36, 38, 39, 40
Exon 3	chr13:g.32319307A>T	c.298A>T	p.(Lys100Ter)	A	T	SNV	rs80358546	Pathogenic	Nonsense	.	c.298A>T	.	1	3566	not reported	39
Exon 3	chr13:g.32319134A>G	c.125A>G	p.(Tyr42Cys)	A	G	SNV	rs4987046	Benign	Missense	.	c.125A>G	.	2	1171	not reported	26, 29
Exon 3	chr13:g.32319232G>C	c.223G>C	p.(Ala75Pro)	G	C	SNV	rs28897701	Benign	Missense	.	c.223G>C	.	1	1050	not reported	29
Exon 3	chr17:g.32332847_32332848ins	c.1369_1370ins	p.?	-	-	Insertion	.	Unknown	Frameshift	.	c.1369_1370ins2	.	1	210	BBC	16
Intron 6	chr13:g.32326295C>T	c.516+13C>T	p.?	C	T	SNV	.	Unknown	Non coding	.	c.516+13C>T	.	1	1050	not reported	29
Exon 7	chr13:g.32326587C>T	c.605C>T	p.(Pro202Leu)	C	T	SNV	rs1064793699	VUS	Missense	IVS6+13C>T	.	.	1	100	not reported	22
Intron 7	chr13:g.32329421C>T	c.632-22C>T	p.?	C	T	SNV	.	Unknown	Non coding	.	c.632-22C>T	.	1	121	not reported	26
Exon 8	chr13:g.32329469_32329470del	c.658_659del	p.(Val220IlefsTer4)	CTG	C	Deletion	rs80359604	Pathogenic	Frameshift	886delGT (7)	c.658_659del2 (7), c.658_659del (9)	.	5	3776	BC	16, 39
Intron 8	chr13:g.32330917A>C	c.682-2A>C	p.?	A	C	SNV	rs878853287	PLpathogenic	Splicing	.	c.682-2A>C	.	5	1195	BC	28, 29, 33
Exon 9	chr13:g.32330967G>A	c.730G>A	p.(Asp244Asn)	G	A	SNV	rs80358956	VUS	Missense	958G>A (10)	c.730G>A (14)	D244N (10)	2	1150	not reported	22, 29
Intron 9	chr13:g.32331094dup	c.793+64dup	p.?	A	AT	Duplication	.	Unknown	Non coding	.	c.793+64dup	.	1	1050	not reported	29
Intron 9	chr13:g.32331031G>A	c.793+1G>A	p.?	G	A	SNV	rs81002846	Pathogenic	Splicing	.	c.793+1G>A	.	15	3781	BC	26, 31, 39
Exon 10	chr13:g.32332846_32332847dup	c.1368_1369dup	p.(Lys457ArgfsTer4)	C	CAG	Microsatellite	rs397507583	Pathogenic	Frameshift	.	c.1368_1369dup	.	2	1170	not reported	29, 33
Exon 10	chr13:g.32332434del	c.956del	p.(Asn319IlefsTer5)	CA	C	Deletion	rs80359770	Pathogenic	Frameshift	.	c.956del	.	2	1170	not reported	29, 33
Exon 10	chr13:g.32332434A>C	c.956A>C	p.(Asn319Thr)	A	C	SNV	rs55939572	Conflicts	Missense	1184A>C (10)	c.956A>C (14)	N319T (10)	2	1150	not reported	22, 29
Exon 10	chr13:g.32332601C>T	c.1123C>T	p.(Pro375Ser)	C	T	SNV	rs80358408	Benign	Missense	.	c.1123C>T	.	2	1171	not reported	26, 29
Exon 10	chr13:g.32332629C>T	c.1151C>T	p.(Ser384Phe)	C	T	SNV	rs41293475	Benign	Missense	1379C>T (10)	c.1151C>T (14)	S384F (10)	2	1150	not reported	22, 29
Exon 10	chr13:g.32332992T>C	c.1514T>C	p.(Ile505Thr)	T	C	SNV	rs28897708	Benign	Missense	1742T>C (10)	c.1514T>C (14)	I505T (10)	2	1150	not reported	22, 29
Exon 10	chr13:g.32333042G>C	c.1564G>C	p.(Gly522Arg)	G	C	SNV	rs80358442	Conflicts	Missense	.	c.1564G>C	.	1	1050	not reported	29
Exon 10	chr13:g.32333266T>C	c.1788T>C	p.(Asp596=)	T	C	SNV	rs11571642	Benign	Synonymous	.	c.1788T>C	.	1	1050	not reported	29
Exon 10	chr13:g.32332821G>A	c.1343G>A	p.(Arg448His)	G	A	SNV	rs80358423	Conflicts	Missense	.	c.1343G>A	.	1	135	OC	36
Exon 10	chr13:g.32332863A>G	c.1385A>G	p.(Glu462Gly)	A	G	SNV	rs56403624	Benign	Missense	.	c.1385A>G	.	1	121	not reported	26
Exon 10	chr13:g.32333192G>A	c.1714G>A	p.(Val572Ile)	G	A	SNV	rs587782713	VUS	Missense	.	c.1714G>A	.	1	121	not reported	26
Exon 10	chr13:g.32332631A>T	c.1153A>T	p.(Lys385Ter)	A	T	SNV	rs80358411	Pathogenic	Nonsense	1381A[T]	.	Lys385	1	76	OC	20
Exon 10	chr13:g.32333284del	c.1813del	p.(Ile605TyrfsTer9)	GA	G	Deletion	rs80359306	Pathogenic	Frameshift	2042delA	.	.	1	76	BC	20
Exon 10	chr17:g.32332787_32332788del	c.1310_1311del	p.(Lys437ArgfsTer14)	GAA	G	Deletion	rs397507578	Pathogenic	Frameshift	.	c.1310_1311del2	.	1	210	BBC	16
Exon 10	chr17:g.32332901G>T	c.1423G>T	p.(Glu475Ter)	G	T	SNV	rs397507587	Pathogenic	Nonsense	.	c.1423G>T	.	1	210	MBC	16
Exon 10	chr17:g.32333264G>C	c.1786G>C	p.(Asp596His)	G	C	SNV	rs56328701	Benign	Missense	.	c.1786G>C	D596H	1	210	MBC	16
Intron 10	chr13:g.32333410dup	c.1909+23dup	p.?	T	TG	Duplication	.	VUS	Non coding	.	c.1909+23dup	.	1	1050	not reported	29
Exon 11	chr13:g.32337163_32337166del	c.2808_2811del	p.(Ala938ProfsTer21)	TAAAC	T	Deletion	rs80359351	Pathogenic	Frameshift	3036_3039del4 (10), 3036del4 (7)	c.2808_2811del (14), c.2808_2811del4 (7) 3036_3039del4	p.K936fs (10)	5	1360	MBC	16, 22, 29
Exon 11	chr13:g.32338035_32338036del	c.3680_3681del	p.(Leu1227GlnfsTer5)	CTG	C	Deletion	rs80359395	Pathogenic	Frameshift	3908_3909delTG (10)	c.3680_3681del (14,19), c.3680_3681delTG (2)	p.L1227fs (10)	4	1391	not reported	22, 29, 33, 39
Exon 11	chr13:g.32338735_32338736del	c.4380_4381del	p.(Ser1461LeufsTer4)	CTT	C	Deletion	rs397507715	Pathogenic	Frameshift	.	c.4380_4381del	.	2	1170	not reported	29, 33
Exon 11	chr13:g.32339163del	c.4808del	p.(Asn1603ThrfsTer14)	TA	T	Deletion	rs80359466	Pathogenic	Frameshift	5036delA (10)	c.4808del (14)	p.N1603fs (10)	2	1150	not reported	22, 29
Exon 11	chr13:g.32339319dup	c.4964dup	p.(Tyr1655Ter)	T	TA	Duplication	rs398122789	Pathogenic	Nonsense	.	c.4964dup	.	6	1305	OC	29, 33, 36
Exon 11	chr13:g.32339163del	c.5355dup	p.(Ser1786Ter)	TA	T	Duplication	rs397507781	Pathogenic	Nonsense	5583_5584insT (10)	c.5355dup (14, 19)	p.S1785fs (10)	3	1270	not reported	22, 29, 33
Exon 11	chr13:g.32340008dup	c.5653dup	p.(Cys1885LeufsTer15)	A	AT	Duplication	rs886040602	Pathogenic	Frameshift	.	c.5653dup	.	2	1170	not reported	29, 33
Exon 11	chr13:g.32340077_32340078del	c.5722_5723del	p.(Leu1908ArgfsTer2)	ACT	A	Microsatellite	rs80359530	Pathogenic	Frameshift	.	c.5722_5723del	.	2	1170	not reported	29, 33
Exon 11	chr13:g.32340760_32340764del	c.6405_6409del	p.(Asn2135LysfsTer3)	ATAACT	A	Deletion	rs80359584	Pathogenic	Frameshift	.	c.6405_6409	.	1	5149	not reported	40
Exon 11	chr13:g.32340000C>A	c.5645C>A	p.(Ser1882Ter)	C	A	SNV	rs80358785	Pathogenic	Nonsense	.	c.5645C>A	.	4	1170	not reported	29, 33
Exon 11	chr13:g.32340289dup	c.5934dup	p.(Ser1979Ter)	A	AT	Duplication	rs80359548	Pathogenic	Nonsense	.	c.5934dup	.	1	94	BC	31
Exon 11	chr13:g.32341011C>G	c.6656C>G	p.(Ser2219Ter)	C	G	SNV	rs80358893	Pathogenic	Nonsense	.	c.6656C>G	.	1	94	BC	31
Exon 11	chr13:g.32339288_32339290del	c.4933_4935del	p.(Lys1645del)	GAAA	G	Deletion	rs80359472	VUS	InFrame Deletion	.	c.4933_4935del	.	2	96	BC	31, 36
Exon 11	chr13:g.32337158G>A	c.2803G>A	p.(Asp935Asn)	G	A	SNV	rs28897716	BLB	Missense	.	c.2803G>A	.	2	25	BBC, MBC	28
Exon 11	chr13:g.32337172C>T	c.2817C>T	p.(Thr939=)	C	T	SNV	rs367921107	LB	Synonymous	.	c.2817C>T	.	1	25	BBC	28
Exon 11	chr13:g.32338626C>G	c.4271C>G	p.(Ser1424Cys)	C	G	SNV	rs80358664	Benign	Missense	.	c.4271C>G	.	1	25	BC	28
Exon 11	chr13:g.32339025C>G	c.4670C>G	p.(Thr1557Ser)	C	G	SNV	rs80358698	BLB	Missense	4898C>G (10)	c.4670C>G (21)	T1557S (10)	3	125	BC, OC	22, 28
Exon 11	chr13:g.32340702A>G	c.6347A>G	p.(His2116Arg)	A	G	SNV	rs55953736	Benign	Missense	.	c.6347A>G	.	3	25	OC, BC	28
Exon 11	chr13:g.32336293C>T	c.1938C>T	p.(Ser646=)	C	T	SNV	rs28897711	Benign	Synonymous	.	c.1938C>T	.	1	1050	not reported	29
Exon 11	chr13:g.32337581G>A	c.3226G>A	p.(Val1076Ile)	G	A	SNV	rs431825304	VUS	Missense	.	c.3226G>A	.	1	1050	not reported	29
Exon 11	chr13:g.32338423G>A	c.4068G>A	p.(Leu1356=)	G	A	SNV	rs28897724	Benign	Synonymous	.	c.4068G>A	.	1	1050	not reported	29
Exon 11	chr13:g.32338596C>T	c.4241C>T	p.(Thr1414Met)	C	T	SNV	rs70953664	Benign	Missense	.	c.4241C>T	.	1	1050	not reported	29
Exon 11	chr13:g.32338613G>T	c.4258G>T	p.(Asp1420Tyr)	G	T	SNV	rs28897727	Benign	Missense	.	c.4258G>T	.	1	1050	not reported	29
Exon 11	chr13:g.32338676G>C	c.4321G>C	p.(Glu1441Gln)	G	C	SNV	rs876659758	VUS	Missense	.	c.4321G>C	.	1	1050	not reported	29
Exon 11	chr13:g.32339270G>A	c.4915G>A	p.(Val1639Ile)	G	A	SNV	rs80358716	Conflicts	Missense	.	c.4915G>A	.	2	1171	not reported	26, 29
Exon 11	chr13:g.32339283T>C	c.4928T>C	p.(Val1643Ala)	T	C	SNV	rs28897731	Conflicts	Missense	.	c.4928T>C	.	1	1050	not reported	29
Exon 11	chr13:g.32339554C>T	c.5199C>T	p.(Ser1733=)	C	T	SNV	rs28897734	Benign	Synonymous	.	c.5199C>T	.	1	1050	not reported	29
Exon 11	chr13:g.32339667G>A	c.5312G>A	p.(Gly1771Asp)	G	A	SNV	rs80358755	Benign	Missense	.	c.5312G>A	.	1	1050	not reported	29
Exon 11	chr13:g.32340059G>A	c.5704G>A	p.(Asp1902Asn)	G	A	SNV	rs4987048	Benign	Missense	.	c.5704G>A	.	1	1050	not reported	29
Exon 11	chr13:g.32340084A>T	c.5729A>T	p.(Asn1910Ile)	A	T	SNV	rs276174863	Conflicts	Missense	.	c.5729A>T	.	1	1050	not reported	29
Exon 11	chr13:g.32340099C>T	c.5744C>T	p.(Thr1915Met)	C	T	SNV	rs4987117	Benign	Missense	.	c.5744C>T	.	4	1171	not reported	26, 29
Exon 11	chr13:g.32340455C>T	c.6100C>T	p.(Arg2034Cys)	C	T	SNV	rs1799954	Benign	Missense	.	c.6100C>T	.	7	1171	not reported	26, 29
Exon 11	chr13:g.32340565A>T	c.6210A>T	p.(Glu2070Asp)	A	T	SNV	rs1555284596	VUS	Missense	.	c.6210A>T	.	1	1050	not reported	29
Exon 11	chr13:g.32339428dup	c.5073dup	p.(Trp1692MetfsTer3)	C	CA	Duplication	rs80359479	Pathogenic	Frameshift	.	c.5073dup	.	6	231	OC, BC	35, 36
Exon 11	chr13:g.32337858T>C	c.3503T>C	p.(Met1168Thr)	T	C	SNV	rs80358598	VUS	Missense	3731T>C	.	M1168T	1	100	not reported	22
Exon 11	chr13:g.32339791del	c.5436del	p.(Glu1812AspfsTer3)	GA	G	Deletion	rs397507351	Pathogenic	Frameshift	.	c.5436del	.	1	135	OC	36
Exon 11	chr13:g.32337387C>G	c.3032C>G	p.(Thr1011Arg)	C	G	SNV	rs80358548	Conflicts	Missense	.	c.3032C>G	.	1	121	not reported	26
Exon 11	chr13:g.32337428A>G	c.3073A>G	p.(Lys1025Glu)	A	G	SNV	rs80358550	Conflicts	Missense	.	c.3073A>G	.	1	121	not reported	26
Exon 11	chr13:g.32340678G>A	c.6323G>A	p.(Arg2108His)	G	A	SNV	rs35029074	Benign	Missense	.	c.6323G>A	.	1	121	not reported	26
Exon 11	chr13:g.32338918G>A	c.4563G>A	p.?	G	A	SNV	.	Unknown	Missense	.	c.4563G>A	.	1	25	BC	28
Exon 11	chr13:g.32340868C>G	c.6513C>G	p.?	C	G	SNV	.	Unknown	Missense	.	c.6513C>G	.	2	146	BC	26, 28
Exon 11	chr13:g.32337611A>T	c.3256A>T	p.(Ile1086Leu)	A	T	SNV	.	Unknown	Missense	.	c.3256A>T	.	1	135	OC	36
Exon 11	chr13:g.32340706_32340732del	c.6351_6377del	p.(Val2118_Cys2126del)	CTGTAAACTCAGAAATGGAAAAAACCTG	C	Deletion	.	Unknown	InFrame Deletion	.	c.6351_6377del	.	1	135	OC	36
Exon 11	chr13:g.32340305_32340316delinsTGCT	c.5950_5961delinsTGCT	p.(Lys1984CysfsTer16)	AAATCTGTCCAG	TGCT	Indel	.	Unknown	Frameshift	.	c.5950_5961delinsTGCT	.	1	135	OC	36
Exon 11	chr13:g.32339989C>G	c.5634C>G	p.(Asn1878Lys)	C	G	SNV	rs80358784	Benign	Missense	.	c.5634C>G	.	1	121	not reported	26
Exon 11	chr17:g.32340000C>T	c.5645C>T	p.(Ser1882Leu)	C	T	SNV	.	Unknown	Nonsense	.	c.5645C>T	.	1	1050	not reported	29
Exon 11	chr17:g.32340392A>T	c.6037A>T	p.(Lys2013Ter)	A	T	SNV	rs80358840	Pathogenic	Nonsense	.	c.6037A>T	K2013X	1	210	BC, OC	16
Exon 11	chr17:g.32340817_32340818del	c.6468_6469del	p.(Gln2157fs)	ATC	A	Deletion	rs80359596	Pathogenic	Frameshift	6696delTC	c.6468_6469del2	.	1	210	MBC	16
Exon 13	chr13:g.32346896G>A	c.7007G>A	p.(Arg2336His)	G	A	SNV	rs28897743	Pathogenic	Splicing	.	c.7007G>A	.	2	1170	not reported	29, 33
Exon 14	chr13:g.32355024dup	c.7171dup	p.(Glu2391GlyfsTer21)	T	TG	Duplication	.	Unknown	Frameshift	.	c.7171dup	.	1	112	BC	38
Exon 14	chr13:g.32355269G>A	c.7416G>A	p.(Lys2472=)	G	A	SNV	rs913854315	LB	Synonymous	.	c.7416G>A	.	1	1050	not reported	29
Exon 14	chr13:g.32355250C>T	c.7397C>T	p.(Ala2466Val)	C	T	SNV	.	VUS	Missense	.	c.7397C>T	.	2	1171	not reported	26, 29
Exon 14	chr13:g.32355111del	c.7258delG	p.(Glu2420AsnfsTer47)	TG	T	Deletion	.	Unknown	Frameshift	.	c.7258delG	.	1	121	not reported	26
Exon 14	chr13:g.32355279_32355281del	c.7420GAA	p.(Glu2476del)	TGAA	T	Microsatellite	rs876659222	VUS	InFrame Deletion	.	c.7426_7428delGAA	.	1	121	not reported	26
Exon 14	chr17:g.32355056_32355059del	c.7208_7211del	p.(Thr2403fs)	ACCAA	A	Microsatellite	rs80359641	Pathogenic	Frameshift	7436del4	c.7208_7211del4	.	2	210	BC. BBC	16
Intron 14	chr13:g.32355294G>A	c.7435+6G>A	p.?	G	A	SNV	rs81002852	Conflicts	Non coding	.	c.7435+6G>A	.	1	135	OC	36
Exon 16	chr13:g.32357755del	c.7631del	p.(Gly2544AlafsTer7)	TG	T	Deletion	rs886040722	Pathogenic	Frameshift	.	c.7631del	.	2	1170	not reported	29, 33
Exon 16	chr13:g.32357862C>T	c.7738C>T	p.(Gln2580Ter)	C	T	SNV	rs80358999	Pathogenic	Nonsense	.	c.7738C>T	.	1	94	BC	31
Intron 16	chr13:g.32360440_32368890dup	c.7806-2083_8332-1512dup	p.(=)	-	-	Duplication	.	Unknown	Long-range rearrangement	.	c.7806-2083_8332-1512dup	.	1	2	OC, BC	37
Exon 17	chr13:g.32362692A>G	c.7975A>G	p.(Arg2659Gly)	A	G	SNV	rs80359026	Pathogenic	Missense	.	c.7975A>G	.	3	325	OC	31, 35, 36
Exon 17	chr13:g.32363178G>A	c.7977-1G>A	p.?	G	A	SNV	rs81002874	Pathogenic	Splicing	.	c.7977-1G>A	.	2	1170	not reported	29, 33
Exon 18	chr13:g.32363196A>G	c.7994A>G	p.(Asp2665Gly)	A	G	SNV	rs28897745	Benign	Missense	8222A>G (10)	c.7994A>G (14)	D2665G (10)	2	1150	not reported	22, 29
Exon 18	chr13:g.32363351G>T	c.8149G>T	p.(Ala2717Ser)	G	T	SNV	rs28897747	Benign	Missense	.	c.8149G>T	.	1	1050	not reported	29
Exon 18	chr13:g.32363238A>G	c.8036A>G	p.(Asp2679Gly)	A	G	SNV	rs80359041	Conflicts	Missense	.	c.8036A>G	.	2	231	OC	35, 36
Exon 19	chr13:g.32370530A>C	c.8460A>C	p.(Val2820=)	A	C	SNV	rs9590940	Benign	Synonymous	.	c.8460A>C	.	1	1050	not reported	29
Exon 19	chr13:g.32370552A>G	c.8482A>G	p.(Ile2828Val)	A	G	SNV	rs80359098	VUS	Missense	8710A>G (10)	c.8482A>G (14)	I2828V (10)	2	1150	not reported	22, 29
Intron 19	chr13:g.32370955G>A	c.8488-1G>A	p.?	G	A	SNV	rs397507404	Pathogenic	Splicing	.	c.8488-1G>A	.	7	1426	OC, BBC	28, 29, 33, 35, 36
Exon 20	chr13:g.32370986A>G	c.8518A>G	p.(Ile2840Val)	A	G	SNV	rs80359103	VUS	Missense	8746A>G (10)	c.8518A>G (14)	I2840V (10)	2	1150	not reported	22, 29
Exon 20	chr13:g.32370993G>T	c.8525G>T	p.(Arg2842Leu)	G	T	SNV	rs80359105	Conflicts	Missense	.	c.8525G>T	.	1	1050	not reported	29
Exon 21	chr13:g.32376679_32376766dup	c.8642_8729dup	p.(Ala2911LysfsTer25)	C	CAACAAAACCATATTTACCATCACGTGCACTAACAAGACAGCAAGTTCGTGCTTTGCAAGATGGTGCAGAGCTTTATGAAGCAGTGAAG	Duplication	.	Pathogenic	Long-range rearrangement	.	LRG_293t1:c.8642_8729dup	.	1	112	BC	38
Exon 21	chr13:g.32376732C>T	c.8695C>T	p.(Gln2899Ter)	C	T	SNV	rs397507411	Pathogenic	Nonsense	8923C>T (10)	c.8695C>T (14,19)	p.Q2899X (10)	3	1270	not reported	22, 29, 33
Exon 21	chr13:g.32376705C>A	c.8668C>A	p.(Leu2890Ile)	C	A	SNV	rs80359127	Conflicts	Missense	.	c.8668C>A	.	1	121	not reported	26
Exon 22	chr13:g.32379412G>T	c.8850G>T	p.(Lys2950Asn)	G	T	SNV	rs28897754	Conflicts	Synonymous	.	c.8850G>T	.	2	1171	not reported	26, 29
Exon 22	chr13:g.32379504A>G	c.8942A>G	p.(Glu2981Gly)	A	G	SNV	rs398122716	Conflicts	Missense	.	c.8942A>G	.	1	1050	not reported	29
Exon 22	chr13:g.32379464A>G	c.8902A>G	p.(Thr2968Ala)	A	G	SNV	rs587782021	VUS	Missense	.	c.8902A>G	.	1	135	OC	36
Exon 22	chr13:g.?	c.8866_8988-2133dup	p.?	-	-	Insertion	.	Pathogenic	Frameshift	.	c.8866_8988-2133dup	.	1	112	BC	38
Intron 22	chr13:g.32379745A>G	c.8954-5A>G	p.?	A	G	SNV	rs886040949	PLpathogenic	Non coding	.	c.8954-5A>G	.	3	1195	BC	28, 29, 33
Exon 23	chr13:g.32379893del	c.9097del	p.(Thr3033LeufsTer29)	CA	C	Deletion	rs397507419	Pathogenic	Frameshift	.	c.9097del	.	2	1170	not reported	29, 33
Exon 23	chr13:g.32379893dup	c.9097dup	p.(Thr3033AsnfsTer11)	C	CA	Duplication	rs397507419	Pathogenic	Frameshift	9325_9326insA (10)	c.9097dup (14,18,19)	p.T3033fs (10)	12	1364	BC	22, 29, 31, 33
Exon 23	chr13:g.32379800G>A	c.9004G>A	p.(Glu3002Lys)	G	A	SNV	rs80359152	PLpathogenic	Missense	.	c.9004G>A	.	1	94	not reported	31
Exon 23	chr17:g.32379894_32379895insA	c.9098_9099insA	p.(Gln3034fs)	C	CA	Insertion	rs80359747	Pathogenic	Frameshift	9326insA	c.9098_9099insA	.	1	210	MBC	16
Intron 24	chr13:g.32394673T>C	c.9257-16T>C	p.?	T	C	SNV	rs11571818	Benign	Non coding	.	c.9257-16T>C	.	2	121	not reported	26
Exon 25	chr13:g.32394885del	c.9453del	p.(Glu3152ArgfsTer11)	CA	C	Deletion	rs886040842	Pathogenic	Frameshift	.	c.9453del	.	2	214	BC	31, 33
Exon 25	chr13:g.32394814C>T	c.9382C>T	p.(Arg3128Ter)	C	T	SNV	rs80359212	Pathogenic	Nonsense	.	c.9382C>T	.	11	4857	not reported	26, 29, 33, 39
Exon 25	chr13:g.32394703G>A	c.9271G>A	p.(Val3091Ile)	G	A	SNV	rs80359194	Conflicts	Missense	.	c.9271G>A	.	1	1050	not reported	29
Exon 25	chr13:g.32394707A>G	c.9275A>G	p.(Tyr3092Cys)	A	G	SNV	rs80359195	Conflicts	Missense	.	c.9275A>G	.	1	1050	not reported	29
Exon 25	chr13:g.32394796G>C	c.9364G>C	p.(Ala3122Pro)	G	C	SNV	rs587782313	Conflicts	Missense	.	c.9364G>C	.	2	231	OC	35, 36
Exon 25	chr13:g.32394724T>C	c.9292T>C	p.(Tyr3098His)	T	C	SNV	rs41293521	Benign	Missense	.	c.9292T>C	.	1	121	not reported	26
Exon 25	chr13:g.32394811_32394832del	c.9379_9400del	p.(Trp3127AlafsTer29)	GTGGCGACCAGAATCCAAATCAG	G	Deletion	.	Unknown	Frameshift	.	c.9379_9400del	.	1	135	OC	36
Intron 25	chr13:g.32394937A>G	c.9501+4A>G	p.?	A	G	SNV	rs81002848	Conflicts	Non coding	.	c.9501+4A>G	.	1	121	not reported	26
Exon 26	chr13:g.32396982A>G	c.9586A>G	p.(Lys3196Glu)	A	G	SNV	rs80359228	Conflicts	Missense	.	c.9586A>G	.	1	25	BBC	28
Exon 27	chr13:g.32398233T>C	c.9720T>C	p.(Val3240=)	T	C	SNV	rs80359810	LB	Synonymous	.	c.9720T>C	.	1	1050	not reported	29
Exon 27	chr13:g.32398623G>A	c.10110G>A	p.(Arg3370=)	G	A	SNV	rs28897762	Benign	Synonymous	.	c.10110G>A	.	1	1050	not reported	29
Exon 27	chr13:g.32398747A>G	c.10234A>G	p.(Ile3412Val)	A	G	SNV	rs1801426	Benign	Missense	.	c.10234A>G	.	1	121	not reported	26
OC: Ovarian Cancer, BC: Breast Cancer, BBC: Bilateral Breast Cancer, PrC: Prostatic Cancer, MBC: Male Breast Cancer, MBBC: Male Bilateral Breast cancer, PFT: Peritoneal/fallipian tube, Amp: Ampullary, Panc: Pancreatic Cancer, ONR: Other not reported
