# Supplementary material for: Using Portuguese BRCA pathogenic variation as a model to study the impact of human admixture on human health
Source: BMC Genomics. 2024 Apr 27;25:416. doi: 10.1186/s12864-024-10311-4 (PMC11055274; doi:10.1186/s12864-024-10311-4)
Supplement: Supplementary file 3 — Additional file 3: Table S3. Variation types of Portuguese BRCA variants. [file 12864_2024_10311_MOESM3_ESM.xlsx]

## Sheet: Sheet1
Table S3. Types of Portuguese BRCA variants
Class	BRCA1	BRCA2	Total
SNV	60	89	149 (65.4)
Deletion	16	18	34 (14.9)
Duplication	10	11	21 (9.2)
Large structural change	5	3	8 (3.5)
Microsatellite	3	4	7 (3.1)
Insertion	1	4	5 (2.2)
Indel	3	1	4 (1.8)
	98	130	228 (100)
