# Supplementary material for: Using Portuguese BRCA pathogenic variation as a model to study the impact of human admixture on human health
Source: BMC Genomics. 2024 Apr 27;25:416. doi: 10.1186/s12864-024-10311-4 (PMC11055274; doi:10.1186/s12864-024-10311-4)
Supplement: Supplementary file 4 — Additional file 4: Table S4. Large structural changes in Portuguese BRCA variants. [file 12864_2024_10311_MOESM4_ESM.xlsx]

## Sheet: LGRs
Table S4. BRCA large structure changes in Portuguese
cDNA	Other names	Size	From	To	Type
BRCA1
c.-232-?_134+?dup	-	-	Exon 1	Exon 3	Duplication
c.134+440_441+870dup	-	12,035 bp	Exon 4	Exon 6	Duplication
c.441+1724_oNBR1:c.1073+480del	c.-232-?_441+?del	89,664 bp	Exon 7 (BRCA1)	Exon 11 (NBR1)	Deletion
c.671-319_4677-578delinsAlu	c.671-?_4675+?del; EX11_15del	23,363 bp	Exon 11	Exon 15	Deletion
c.(2016+?)-(4097-?)del	-	-	Exon 11	-	Deletion
c.4186−1787_4357+4122dup	ins6kbEx13; LRG_292t1:c.4186-1787_4357+4122dup	6 kb	Exon 13	-	Duplication
BRCA2
c.156_157insAlu	384insAlu	300 bp	Exon3	-	Insertion
c.8642_8729dup	LRG_293t1:c.8642_8729dup	-	Exon 21	-	Duplication
c.7806-2083_8332-1512dup	-	8,451 bp	Exon 17	Exon 18	Duplication
