# Supplementary material for: Using Portuguese BRCA pathogenic variation as a model to study the impact of human admixture on human health
Source: BMC Genomics. 2024 Apr 27;25:416. doi: 10.1186/s12864-024-10311-4 (PMC11055274; doi:10.1186/s12864-024-10311-4)
Supplement: Supplementary file 5 — Additional file 5: Table S5. Portuguese-specific BRCA PVs. [file 12864_2024_10311_MOESM5_ESM.xlsx]

## Sheet: summary
Table S5A. Summary of Portuguese-specific BRCA PVs
Class	BRCA1	BRCA2	Total
Shared with other popultions	7	15	22 (28.2)
Only in Portuguese	26	30	56 (71.8)
Total	33	45	78

## Sheet: distribution
Table S5B. Portuguese-specific BRCA PVs comparing with worldwide populations in GnomAD
cDNA	Protein											Populations
		Allele Count European (non-Finnish)	Allele Number European (non-Finnish)	Allele Count Latino/Admixed American	Allele Number Latino/Admixed American	Allele Count African/African American	Allele Number African/African American	Allele Count European (Finnish)	Allele Number European (Finnish)	Allele Count Amish	Allele Number Amish	Allele Count East Asian	Allele Number East Asian	Allele Count Middle Eastern	Allele Number Middle Eastern	Allele Count South Asian	Allele Number South Asian	Allele Count Ashkenazi Jewish	Allele Number Ashkenazi Jewish
Portuguese only
BRCA1
c.66dup	p.(Glu23Argfs*18)	-	-	-	-	-	-	-	-	-	-	-	-	-	-	-	-	-	-
c.116G>T	p.(Cys39Phe)	-	-	-	-	-	-	-	-	-	-	-	-	-	-	-	-	-	-
c.211A>G	p.(Arg71Gly)	-	-	-	-	-	-	-	-	-	-	-	-	-	-	-	-	-	-
c.470_471del	p.(Ser157*)	-	-	-	-	-	-	-	-	-	-	-	-	-	-	-	-	-	-
c.536del	p.(Tyr179fs)	-	-	-	-	-	-	-	-	-	-	-	-	-	-	-	-	-	-
c.1016dup	p.(Val340Glyfs*6)	-	-	-	-	-	-	-	-	-	-	-	-	-	-	-	-	-	-
c.1058G>A	p.(Trp353*)	-	-	-	-	-	-	-	-	-	-	-	-	-	-	-	-	-	-
c.1969C>T	p.(Gln657*)	-	-	-	-	-	-	-	-	-	-	-	-	-	-	-	-	-	-
c.2037delinsCC*	p.(Lys679Asnfs*4)	-	-	-	-	-	-	-	-	-	-	-	-	-	-	-	-	-	-
c.2086dup	p.(Thr696Asnfs*16)	-	-	-	-	-	-	-	-	-	-	-	-	-	-	-	-	-	-
c.2309C>A	p.(Ser770*)	-	-	-	-	-	-	-	-	-	-	-	-	-	-	-	-	-	-
c.2418del	p.(Ala807Hisfs*8)	-	-	-	-	-	-	-	-	-	-	-	-	-	-	-	-	-	-
c.2490_2497dup	p.(Leu833Cysfs*16)	-	-	-	-	-	-	-	-	-	-	-	-	-	-	-	-	-	-
c.2906del	p.(Asn969Ilefs*31)	-	-	-	-	-	-	-	-	-	-	-	-	-	-	-	-	-	-
c.3257T>A	p.(Leu1086*)	-	-	-	-	-	-	-	-	-	-	-	-	-	-	-	-	-	-
c.3323_3326del	p.(Ile1108Lysfs*8)	-	-	-	-	-	-	-	-	-	-	-	-	-	-	-	-	-	-
c.3477_3480del	p.(Ile1159Metfs*50)	-	-	-	-	-	-	-	-	-	-	-	-	-	-	-	-	-	-
c.3481_3491del	p.(Glu1161Phefs*3)	-	-	-	-	-	-	-	-	-	-	-	-	-	-	-	-	-	-
c.3627dup	p.(Glu1210Argfs*9)	-	-	-	-	-	-	-	-	-	-	-	-	-	-	-	-	-	-
c.3817C>T	p.(Gln1273*)	-	-	-	-	-	-	-	-	-	-	-	-	-	-	-	-	-	-
c.4136_4137del	p.(Ser1379*)	-	-	-	-	-	-	-	-	-	-	-	-	-	-	-	-	-	-
c.4165_4166del	p.(Ser1389*)	-	-	-	-	-	-	-	-	-	-	-	-	-	-	-	-	-	-
c.4484G>T	p.(Arg1495Met)	-	-	-	-	-	-	-	-	-	-	-	-	-	-	-	-	-	-
c.4485-2A>C	p.?	-	-	-	-	-	-	-	-	-	-	-	-	-	-	-	-	-	-
c.4891del	p.(Ser1631Valfs*2)	-	-	-	-	-	-	-	-	-	-	-	-	-	-	-	-	-	-
BRCA2
c.2T>G	p.Met1Arg	-	-	-	-	-	-	-	-	-	-	-	-	-	-	-	-	-	-
c.156_157insAlu*	p.(Lys53delinsAlaGlyArgGlyArgSerArgLeuTer)	-	-	-	-	-	-	-	-	-	-	-	-	-	-	-	-	-	-
c.682-2A>C	p.?	-	-	-	-	-	-	-	-	-	-	-	-	-	-	-	-	-	-
c.956del	p.(Asn319IlefsTer5)	-	-	-	-	-	-	-	-	-	-	-	-	-	-	-	-	-	-
c.1310_1311del	p.(Lys437ArgfsTer14)	-	-	-	-	-	-	-	-	-	-	-	-	-	-	-	-	-	-
c.1368_1369dup	p.(Lys457ArgfsTer4)	-	-	-	-	-	-	-	-	-	-	-	-	-	-	-	-	-	-
c.1423G>T	p.(Glu475Ter)	-	-	-	-	-	-	-	-	-	-	-	-	-	-	-	-	-	-
c.4380_4381del	p.(Ser1461LeufsTer4)	-	-	-	-	-	-	-	-	-	-	-	-	-	-	-	-	-	-
c.4808del	p.(Asn1603ThrfsTer14)	-	-	-	-	-	-	-	-	-	-	-	-	-	-	-	-	-	-
c.5355dup	p.(Ser1786Ter)	-	-	-	-	-	-	-	-	-	-	-	-	-	-	-	-	-	-
c.5436del	p.(Glu1812AspfsTer3)	-	-	-	-	-	-	-	-	-	-	-	-	-	-	-	-	-	-
c.5645C>A	p.(Ser1882Ter)	-	-	-	-	-	-	-	-	-	-	-	-	-	-	-	-	-	-
c.5653dup	p.(Cys1885LeufsTer15)	-	-	-	-	-	-	-	-	-	-	-	-	-	-	-	-	-	-
c.5722_5723del	p.(Leu1908ArgfsTer2)	-	-	-	-	-	-	-	-	-	-	-	-	-	-	-	-	-	-
c.5934dup	p.(Ser1979Ter)	-	-	-	-	-	-	-	-	-	-	-	-	-	-	-	-	-	-
c.6468_6469del	p.(Gln2157fs)	-	-	-	-	-	-	-	-	-	-	-	-	-	-	-	-	-	-
c.6656C>G	p.(Ser2219Ter)	-	-	-	-	-	-	-	-	-	-	-	-	-	-	-	-	-	-
c.7007G>A	p.(Arg2336His)	-	-	-	-	-	-	-	-	-	-	-	-	-	-	-	-	-	-
c.7208_7211del	p.(Thr2403fs)	-	-	-	-	-	-	-	-	-	-	-	-	-	-	-	-	-	-
c.7631del	p.(Gly2544AlafsTer7)	-	-	-	-	-	-	-	-	-	-	-	-	-	-	-	-	-	-
c.7738C>T	p.(Gln2580Ter)	-	-	-	-	-	-	-	-	-	-	-	-	-	-	-	-	-	-
c.7975A>G	p.(Arg2659Gly)	-	-	-	-	-	-	-	-	-	-	-	-	-	-	-	-	-	-
c.8488-1G>A	p.?	-	-	-	-	-	-	-	-	-	-	-	-	-	-	-	-	-	-
c.8642_8729dup	p.(Ala2911LysfsTer25)	-	-	-	-	-	-	-	-	-	-	-	-	-	-	-	-	-	-
c.8695C>T	p.(Gln2899Ter)	-	-	-	-	-	-	-	-	-	-	-	-	-	-	-	-	-	-
c.8866_8988-2133dup	p.?	-	-	-	-	-	-	-	-	-	-	-	-	-	-	-	-	-	-
c.8954-5A>G	p.?	-	-	-	-	-	-	-	-	-	-	-	-	-	-	-	-	-	-
c.9004G>A	p.(Glu3002Lys)	-	-	-	-	-	-	-	-	-	-	-	-	-	-	-	-	-	-
c.9098_9099insA	p.(Gln3034fs)	-	-	-	-	-	-	-	-	-	-	-	-	-	-	-	-	-	-
c.9382C>T	p.(Arg3128Ter)	-	-	-	-	-	-	-	-	-	-	-	-	-	-	-	-	-	-
Shared with non-Portuguese populations
BRCA1
c.181T>G	p.(Cys61Gly)	5	68038	0	15270	0	41450	0	10624	0	912	0	5204	0	316	0	4834	0	3472
c.212+3A>G	p.?	1	68050	0	15264	0	41464	0	10616	0	912	0	5208	0	316	0	4832	0	3468
c.1333G>T	p.(Glu445*)	0	68032	1	15274	0	41426	0	10614	0	912	0	5196	0	316	0	4828	0	3472
c.3331_3334del*	p.(Gln1111Asnfs*5)	1	68036	1	15278	1	41438	0	10616	0	912	0	5200	0	316	0	4822	0	3470
c.4035del	p.(Glu1346Lysfs*20)	6	68044	0	15280	0	41466	0	10612	0	912	0	5200	0	316	0	4834	0	3472
c.5030_5033del	p.(Thr1677Ilefs*2)	1	68028	0	15264	0	41424	0	10590	0	910	0	5198	0	316	0	4824	0	3470
c.5266dup	p.(Gln1756Profs*74)	4	68038	0	15270	0	41456	0	10614	0	912	0	5192	0	316	0	4826	4	3464
c.5278-1G>T	p.?	0	68006	1	15258	0	41364	0	10560	0	912	0	5186	0	316	0	4816	0	3472
c.9453del	p.(Glu3152ArgfsTer11)	-	-	-	-	-	-	-	-	-	-	-	-	-	-	-	-	-	-
BRCA2
c.298A>T	p.(Lys100Ter)	1	68042	0	15286	0	41460	0	10632	0	912	0	5204	0	316	0	4838	0	3470
c.658_659del	p.(Val220IlefsTer4)	2	68004	0	15282	5	41438	0	10588	0	910	0	5202	0	316	0	4832	0	3470
c.793+1G>A	p.?	0	68006	0	15274	1	41426	0	10576	0	912	0	5196	0	316	0	4828	0	3470
c.1153A>T	p.(Lys385Ter)	0	68028	0	15286	1	41460	0	10622	0	910	0	5198	0	316	0	4830	0	3472
c.1813del	p.(Ile605TyrfsTer9)	0	67878	0	15208	0	41304	0	10434	0	910	1	5176	0	314	0	4808	0	3468
c.2808_2811del	p.(Ala938ProfsTer21)	1	68020	0	15280	1	41470	0	10618	0	912	0	5194	0	316	0	4836	0	3468
c.3680_3681del	p.(Leu1227GlnfsTer5)	0	68012	0	15278	1	41432	0	10600	0	912	0	5194	0	316	0	4828	0	3470
c.4964dup	p.(Tyr1655Ter)	0	68016	1	15278	0	41476	0	10626	0	912	0	5204	0	316	0	4830	0	3468
c.5073dup	p.(Trp1692MetfsTer3)	3	67868	0	15226	0	41288	0	10440	0	912	0	5170	0	316	0	4822	0	3460
c.6037A>T	p.(Lys2013Ter)	1	67996	0	15288	0	41470	0	10624	0	912	0	5198	0	316	0	4836	0	3470
c.6405_6409del	p.(Asn2135LysfsTer3)	1	68024	1	15288	0	41472	0	10626	0	910	0	5200	0	316	0	4826	0	3468
c.7977-1G>A	p.?	0	68032	0	15250	0	41402	0	10586	0	908	1	5198	0	316	0	4818	0	3470
c.9097del	p.(Thr3033LeufsTer29)	1	67932	0	15232	0	41330	0	10496	0	912	0	5198	0	316	0	4818	0	3470
c.9097dup	p.(Thr3033AsnfsTer11)	1	67932	0	15232	0	41330	0	10496	0	912	0	5198	0	316	0	4818	0	3470
*Portuguese BRCA founder variants
