# Supplementary material for: Using Portuguese BRCA pathogenic variation as a model to study the impact of human admixture on human health
Source: BMC Genomics. 2024 Apr 27;25:416. doi: 10.1186/s12864-024-10311-4 (PMC11055274; doi:10.1186/s12864-024-10311-4)
Supplement: Supplementary file 6 — Additional file 6: Table S6. List of Brazilian BRCA PVs. [file 12864_2024_10311_MOESM6_ESM.xlsx]

## Sheet: Origins
Table S6A. Publications reporting BRCA variants in Brazilian population
Ref.	Publication	Cancer type	Tested cases
1	Lourenço JJ, Vargas FR, Bines J, Santos EM, Lasmar CAP, Costa CH, Teixeira EMB, Maia MCM, Coura F, Silva CHD, Moreira MAM. BRCA1 mutations in Brazilian patients. Genet Mol Biol. 2004;27(4):500–504.	Breast cancer	47
2	Dufloth RM, Carvalho S, Heinrich JK, Shinzato JY, dos Santos CC, Zeferino LC, Schmitt F. Analysis of BRCA1 and BRCA2 mutations in Brazilian breast cancer patients with positive family history. Sao Paulo Med J. 2005 Jul 7;123(4):192-7. doi: 10.1590/s1516-31802005000400007. PMID: 16389418.	Breast cancer	31
3	Gomes MC, Costa MM, Borojevic R, Monteiro AN, Vieira R, Koifman S, Koifman RJ, Li S, Royer R, Zhang S, Narod SA. Prevalence of BRCA1 and BRCA2 mutations in breast cancer patients from Brazil. Breast Cancer Res Treat. 2007 Jul;103(3):349-53. doi: 10.1007/s10549-006-9378-6. Epub 2006 Oct 25. PMID: 17063270.	Breast cancer	402
4	Esteves VF, Thuler LC, Amêndola LC, Koifman RJ, Koifman S, Frankel PP, Vieira RJ; Brazilian Network of Breast and Ovarian Familial Cancer Aggregation. Prevalence of BRCA1 and BRCA2 gene mutations in families with medium and high risk of breast and ovarian cancer in Brazil. Braz J Med Biol Res. 2009 May;42(5):453-7. doi: 10.1590/s0100-879x2009000500009. PMID: 19377795.	Breast cancer	612
5	Ewald IP, Izetti P, Vargas FR, Moreira MA, Moreira AS, Moreira-Filho CA, Cunha DR, Hamaguchi S, Camey SA, Schmidt A, Caleffi M, Koehler-Santos P, Giugliani R, Ashton-Prolla P. Prevalence of the BRCA1 founder mutation c.5266dupin Brazilian individuals at-risk for the hereditary breast and ovarian cancer syndrome. Hered Cancer Clin Pract. 2011 Dec 20;9(1):12. doi: 10.1186/1897-4287-9-12. PMID: 2218…	HBOC	137
6	Dillenburg CV, Bandeira IC, Tubino TV, Rossato LG, Dias ES, Bittelbrunn AC, Leistner-Segal S. Prevalence of 185delAG and 5382insC mutations in BRCA1, and 6174delT in BRCA2 in women of Ashkenazi Jewish origin in southern Brazil. Genet Mol Biol. 2012 Jul;35(3):599-602. doi: 10.1590/S1415-47572012000400009. Epub 2012 Aug 17. PMID: 23055798; PMCID: PMC3459409.		330
7	Moreira MA, Bobrovnitchaia IG, Lima MA, Santos AC, Ramos JP, Souza KR, Peixoto A, Teixeira MR, Vargas FR. Portuguese c.156_157insAlu BRCA2 founder mutation: gastrointestinal and tongue neoplasias may be part of the phenotype. Fam Cancer. 2012 Dec;11(4):657-60. doi: 10.1007/s10689-012-9551-5. PMID: 22829013.	GI	168
8	Carraro DM, Koike Folgueira MA, Garcia Lisboa BC, Ribeiro Olivieri EH, Vitorino Krepischi AC, de Carvalho AF, de Carvalho Mota LD, Puga RD, do Socorro Maciel M, Michelli RA, de Lyra EC, Grosso SH, Soares FA, Achatz MI, Brentani H, Moreira-Filho CA, Brentani MM. Comprehensive analysis of BRCA1, BRCA2 and TP53 germline mutation and tumor characterization: a portrait of early-onset breast cancer in …	Breast cancer	54
9	Felix GE, Abe-Sandes C, Machado-Lopes TM, Bomfim TF, Guindalini RS, Santos VC, Meyer L, Oliveira PC, Cláudio Neiva J, Meyer R, Romeo M, Betânia Toralles M, Nascimento I, Abe-Sandes K. Germline mutations in BRCA1, BRCA2, CHEK2 and TP53 in patients at high-risk for HBOC: characterizing a Northeast Brazilian Population. Hum Genome Var. 2014 Oct 16;1:14012. doi: 10.1038/hgv.2014.12. PMID: 27081505; P…	HBOC	106
10	Silva FC, Lisboa BC, Figueiredo MC, Torrezan GT, Santos EM, Krepischi AC, Rossi BM, Achatz MI, Carraro DM. Hereditary breast and ovarian cancer: assessment of point mutations and copy number variations in Brazilian patients. BMC Med Genet. 2014 May 15;15:55. doi: 10.1186/1471-2350-15-55. PMID: 24884479; PMCID: PMC4038072.	HBOC	120
11	Fernandes GC, Michelli RA, Galvão HC, Paula AE, Pereira R, Andrade CE, Felicio PS, Souza CP, Mendes DR, Volc S, Berardinelli GN, Grasel RS, Sabato CS, Viana DV, Mauad EC, Scapulatempo-Neto C, Arun B, Reis RM, Palmero EI. Prevalence of BRCA1/BRCA2 mutations in a Brazilian population sample at-risk for hereditary breast cancer and characterization of its genetic ancestry. Oncotarget. 2016 Dec 6;7(4…	Breast cancer	349
12	Maistro S, Teixeira N, Encinas G, Katayama ML, Niewiadonski VD, Cabral LG, Ribeiro RM, Gaburo Junior N, de Gouvêa AC, Carraro DM, Sabino EC, Diz MD, Chammas R, de Bock GH, Folgueira MA. Germline mutations in BRCA1 and BRCA2 in epithelial ovarian cancer patients in Brazil. BMC Cancer. 2016 Dec 3;16(1):934. doi: 10.1186/s12885-016-2966-x. PMID: 27914478; PMCID: PMC5135756.	Ovarian cancer	100
13	Alemar B, Herzog J, Brinckmann Oliveira Netto C, et al. Prevalence of Hispanic BRCA1 and BRCA2 mutations among hereditary breast and ovarian cancer patients from Brazil reveals differences among Latin American populations. Cancer Genet. Sep 2016;209(9):417-422. doi:10.1016/j.cancergen.2016.06.008	HBOC	232
14	Ewald IP, Cossio SL, Palmero EI, Pinheiro M, Nascimento IL, Machado TM, Sandes KA, Toralles B, Garicochea B, Izetti P, Pereira ML, Bock H, Vargas FR, Moreira MÂ, Peixoto A, Teixeira MR, Ashton-Prolla P. BRCA1 and BRCA2 rearrangements in Brazilian individuals with Hereditary Breast and Ovarian Cancer Syndrome. Genet Mol Biol. 2016 Apr-Jun;39(2):223-31. doi: 10.1590/1678-4685-GMB-2014-0350. PMID: 2…	HBOC	145
15	de Oliveira ES, Soares BL, Lemos S, Rosa RC, Rodrigues AN, Barbosa LA, de Oliveira Lopes D, dos Santos LL. Screening of the BRCA1 gene in Brazilian patients with breast and/or ovarian cancer via high-resolution melting reaction analysis. Fam Cancer. 2016 Apr;15(2):173-81. doi: 10.1007/s10689-015-9858-0. PMID: 26666763.	HBOC	18
16	Alemar B, Gregório C, Herzog J, Matzenbacher Bittar C, Brinckmann Oliveira Netto C, Artigalas O, Schwartz IVD, Coffa J, Alves Camey S, Weitzel J, Ashton-Prolla P. BRCA1 and BRCA2 mutational profile and prevalence in hereditary breast and ovarian cancer (HBOC) probands from Southern Brazil: Are international testing criteria appropriate for this specific population? PLoS One. 2017 Nov 21;12(11):e0…	HBOC	418
17	Brianese RC, Nakamura KDM, Almeida FGDSR, Ramalho RF, Barros BDF, Ferreira ENE, Formiga MNDC, de Andrade VP, de Lima VCC, Carraro DM. BRCA1 deficiency is a recurrent event in early-onset triple-negative breast cancer: a comprehensive analysis of germline mutations and somatic promoter methylation. Breast Cancer Res Treat. 2018 Feb;167(3):803-814. doi: 10.1007/s10549-017-4552-6. Epub 2017 Nov 7. P…	Breast cancer	131
18	Felicio PS, Alemar B, Coelho AS, Berardinelli GN, Melendez ME, Lengert AVH, Miche Lli RD, Reis RM, Fernandes GC, Ewald IP, Bittar CM, Netto CBO, Artigalas O, Peixoto A, Pinheiro M, Teixeira MR, Vargas FR, Dos Santos ACE, Moreira MAM, Ashton-Prolla P, Palmero EI. Screening and characterization of BRCA2 c.156_157insAlu in Brazil: Results from 1380 individuals from the South and Southeast. Cancer Ge…	HBOC	1380
19	Palmero EI, Carraro DM, Alemar B, Moreira MAM, Ribeiro-Dos-Santos Â, Abe-Sandes K, Galvão HCR, Reis RM, de Pádua Souza C, Campacci N, Achatz MI, Brianese RC, da Cruz Formiga MN, Makdissi FB, Vargas FR, Evangelista Dos Santos AC, Seuanez HN, Lobo de Souza KR, Netto CBO, Santos-Silva P, da Silva GS, Burbano RMR, Santos S, Assumpção PP, Bernardes IMM, Machado-Lopes TMB, Bomfim TF, Toralles MBP, Nasc…	PV carriers	649
20	Cipriano NM Jr, de Brito AM, de Oliveira ES, de Faria FC, Lemos S, Rodrigues AN, de Oliveira Lopes D, Dos Santos LL. Mutation screening of TP53, CHEK2 and BRCA genes in patients at high risk for hereditary breast and ovarian cancer (HBOC) in Brazil. Breast Cancer. 2019 May;26(3):397-405. doi: 10.1007/s12282-018-00938-z. Epub 2018 Dec 11. PMID: 30535581.	HBOC	44
21	Cotrim DP, Ribeiro ARG, Paixão D, de Queiroz Soares DC, Jbili R, Pandolfi NC, Cezana C, de Cássia Mauro C, Mantoan H, Bovolim G, de Brot L, Torrezan GT, Carraro DM, Baiocchi G, da Cruz Formiga MN, da Costa AABA. Prevalence of BRCA1 and BRCA2 pathogenic and likely pathogenic variants in non-selected ovarian carcinoma patients in Brazil. BMC Cancer. 2019 Jan 3;19(1):4. doi: 10.1186/s12885-018-5235-…	Ovarian cancer	158
22	Bandeira G, Rocha K, Lazar M, Ezquina S, Yamamoto G, Varela M, Takahashi V, Aguena M, Gollop T, Zatz M, Passos-Bueno MR, Krepischi A, Okamoto OK. Germline variants of Brazilian women with breast cancer and detection of a novel pathogenic ATM deletion in early-onset breast cancer. Breast Cancer. 2021 Mar;28(2):346-354. doi: 10.1007/s12282-020-01165-1. Epub 2020 Sep 28. PMID: 32986223.	Breast cancer	105
23	da Costa E Silva Carvalho S, Cury NM, Brotto DB, de Araujo LF, Rosa RCA, Texeira LA, Plaça JR, Marques AA, Peronni KC, Ruy PC, Molfetta GA, Moriguti JC, Carraro DM, Palmero EI, Ashton-Prolla P, de Faria Ferraz VE, Silva WA Jr. Germline variants in DNA repair genes associated with hereditary breast and ovarian cancer syndrome: analysis of a 21 gene panel in the Brazilian population. BMC Med Genomi…	HBOC	708
24	Mazzonetto P, Milanezi F, D'Andrea M, Martins S, Monfredini PM, Dos Santos Silva J, Perrone E, Villela D, Schnabel B, Nakano V, Palmero EI, Braggio E, Cavalcanti TL, Guida G, Migliavacca MP, Scapulatempo-Neto C, Zalcberg I. BRCA1 and BRCA2 germline mutation analysis from a cohort of 1267 patients at high risk for breast cancer in Brazil. Breast Cancer Res Treat. 2023 Mar 7. doi: 10.1007/s10549-02…	Breast cancer	1267
	Total		7711

## Sheet: BRCA1
Table S6B. List of Brazilian BRCA1 PVs
cDNA	Tested cases	# Carrier	Carrier rate (%)	References
c.5266dup	4874	180	3.69307	1, 2, 3, 4, 5, 8, 9, 10, 11, 12, 13, 15, 16, 17, 19, 20, 21, 22, 24
c.3331_3334del	4131	84	2.03341	1, 4, 8, 9, 11, 12, 13, 16, 19, 20, 21, 23, 24
c.211A>G	2416	32	1.3245	9, 17, 19, 21, 22, 24
c.5074+2T>C	2326	26	1.1178	1, 12, 19, 21, 22, 24
c.68_69del	3201	25	0.781006	4, 6, 16, 19, 24
c.1687C>T	2958	20	0.676133	11, 12, 16, 19, 21, 22, 24
c.4484G>T	2305	14	0.607375	12, 17, 19, 21, 24
c.470_471del	2265	13	0.573951	11, 19, 24
c.181T>G	2450	12	0.489796	8, 11, 17, 19, 24
c.5251C>T	2737	10	0.365364	8, 11, 16, 19, 24
c.188T>A	2674	10	0.373972	10, 11, 17, 19, 21, 24
c.5062_5064del	1067	10	0.937207	16, 19
c.2405_2406del	2450	9	0.367347	8, 11, 17, 19, 24
c.3598C>T	2334	8	0.342759	16, 19, 24
c.3916_3917del	2265	8	0.353201	11, 19, 24
c.798_799del	2074	8	0.385728	19, 21, 24
c.4183C>T	1198	8	0.66778	16, 17, 19
c.5177_5180del	1067	8	0.749766	16, 19
c.3817C>T	1916	7	0.365344	19, 24
c.4675+1G>A	2554	6	0.234926	10, 12, 16, 19, 24
c.1961del	2194	6	0.273473	10, 19, 21, 24
c.441+2T>A	2090	6	0.287081	8, 10, 19, 24
c.4165_4166del	998	6	0.601202	11, 19
c.4964_4982del	998	6	0.601202	11, 19
c.5463_5464insT	2385	5	0.209644	10, 11, 19, 24
c.1380dup	2036	5	0.24558	10, 19, 24
c.2037delinsCC	1261	5	0.396511	4, 19
c.5123C>A	927	5	0.539374	10, 19, 21
c.4287C>A	900	5	0.555556	10, 17, 19
c.1039_1040del	649	5	0.770416	19
c.2727_2730del	2334	4	0.17138	16, 19, 24
c.190T>C	1916	4	0.208768	19, 24
c.3228_3229del	1469	4	0.272294	3, 16, 19
c.1088del	1416	4	0.282486	11, 16, 19
c.1612C>T	1330	4	0.300752	16, 19, 21, 22
c.3756_3759del	1311	4	0.305111	20, 24
c.3403C>T	1308	4	0.30581	1, 4, 19
c.791_794del	1167	4	0.342759	12, 16, 19
c.5444G>A	1118	4	0.357782	10, 11, 19
c.5096G>A	1067	4	0.374883	16, 19
c.5030_5033del	998	4	0.400802	11, 19
c.1A>G	900	4	0.444444	10, 17, 19
c.689_692del	780	4	0.512821	17, 19
c.4357+1G>C	2265	3	0.13245	11, 19, 24
c.1123_1124delinsA	2047	3	0.146556	17, 19, 24
c.1912del	998	3	0.300601	11, 19
c.3764dup	998	3	0.300601	11, 19
c.66dup	780	3	0.384615	17, 19
c.3257T>G	769	3	0.390117	10, 19
c.3640G>T	769	3	0.390117	10, 19
c.5084_5085del	769	3	0.390117	10, 19
c.1039del	649	3	0.46225	19
c.547+2T>A	1425	2	0.140351	21, 24
c.1016dup	1267	2	0.157853	24
c.4834C>T	1267	2	0.157853	24
c.1340_1341insG	1067	2	0.187441	16, 19
c.273_274del	1067	2	0.187441	16, 19
c.2910dup	1067	2	0.187441	16, 19
c.3534del	1067	2	0.187441	16, 19
c.4663del	1067	2	0.187441	16, 19
c.4736_4739del	1067	2	0.187441	16, 19
c.4941del	1067	2	0.187441	16, 19
c.4987-3C>G	1067	2	0.187441	16, 19
c.5095C>T	1067	2	0.187441	16, 19
c.135-?_441+?del	1067	2	0.187441	16, 19
c.1962dup	998	2	0.200401	11, 19
c.3239T>A	998	2	0.200401	11, 19
c.5161del	998	2	0.200401	11, 19
c.65T>C	998	2	0.200401	11, 19
c.4117G>T	807	2	0.247831	19, 21
c.547+240_5193+178del	794	2	0.251889	14, 19
c.1327A>T	769	2	0.260078	10, 19
c.4712_4716del	769	2	0.260078	10, 19
c.4688_4694delinsG	693	2	0.2886	19, 20
c.2038_2039insCC	649	2	0.308166	19
c.2389_2390del	649	2	0.308166	19
c.2477_2478del	649	2	0.308166	19
c.3018_3021del	649	2	0.308166	19
c.3627dup	649	2	0.308166	19
c.4754_4755del	649	2	0.308166	19
c.116G>A	1267	1	0.0789266	24
c.131_132del	1267	1	0.0789266	24
c.131G>T	1267	1	0.0789266	24
c.178C>T	1267	1	0.0789266	24
c.303T>A	1267	1	0.0789266	24
c.3362del	1267	1	0.0789266	24
c.34C>T	1267	1	0.0789266	24
c.4414del	1267	1	0.0789266	24
c.4480G>T	1267	1	0.0789266	24
c.5057A>G	1267	1	0.0789266	24
c.5074+1del	1267	1	0.0789266	24
c.1115G>A	649	1	0.154083	19
c.1471C>T	649	1	0.154083	19
c.1504_1508del	649	1	0.154083	19
c.1556del	649	1	0.154083	19
c.1789G>T	649	1	0.154083	19
c.1823del	649	1	0.154083	19
c.2176_2177del	649	1	0.154083	19
c.2217dup	649	1	0.154083	19
c.2331T>G	649	1	0.154083	19
c.2722G>T	649	1	0.154083	19
c.2834_2836delinsC	649	1	0.154083	19
c.302-1G>A	649	1	0.154083	19
c.3544C>T	649	1	0.154083	19
c.3770_3771del	649	1	0.154083	19
c.3967C>T	649	1	0.154083	19
c.4065_4068del	649	1	0.154083	19
c.4185G>A	649	1	0.154083	19
c.4327C>T	649	1	0.154083	19
c.4357+1G>A	649	1	0.154083	19
c.4625_4626del	649	1	0.154083	19
c.4675+1G>T	649	1	0.154083	19
c.4689C>G	649	1	0.154083	19
c.514del	649	1	0.154083	19
c.5267_5268insC	649	1	0.154083	19
c.5445G>A	649	1	0.154083	19
c.5509T>C	649	1	0.154083	19
c.679G>T	649	1	0.154083	19
c.718C>T	649	1	0.154083	19
c.763G>T	649	1	0.154083	19
c.833_834insA	649	1	0.154083	19
c.850C>T	649	1	0.154083	19
c.869T>G	649	1	0.154083	19
c.1082C>G	612	1	0.163399	4
c.4357+1G>T	418	1	0.239234	16
c.4484G>C	418	1	0.239234	16
c.1066C>T	158	1	0.632911	21
c.2077_2078insTA	158	1	0.632911	21
c.3477_3480del	158	1	0.632911	21
c.4987-?_5074+?del	158	1	0.632911	21
c.5503C>T	131	1	0.763359	17
c.4391del	105	1	0.952381	22
c.5346G>A	105	1	0.952381	22
c.2215A>T	100	1	1	12
c.5098del	100	1	1	12
c.5507G>A	95	1	1.05263	23
Total*		743
* The number can be redundant that different variants can be identified in the same sample set

## Sheet: BRCA2
Table S6C. List of Brazilian BRCA2 PVs
HGVS cDNA	Tested cases	# Carrier	Carrier rate (%)	References
c.2808_2811del	3184	39	1.22487	8, 10, 11, 13, 16, 19, 23, 24
c.156_157insAlu	4471	30	0.670991	7, 11, 14, 16, 18, 19, 23, 24
c.5946del	1844	21	1.13883	3, 6, 10, 16, 19
c.6405_6409del	3190	21	0.658307	3, 11, 16, 19, 22, 24
c.1138del	2683	14	0.521804	11, 16, 19, 24
c.2T>G	2727	14	0.513385	11, 16, 19, 20, 24
c.9382C>T	2429	12	0.49403	10, 11, 19, 23, 24
c.6656C>G	2523	8	0.317083	2, 16, 19, 21, 24
c.8488-1G>A	2528	7	0.276899	11, 19, 21, 22, 24
c.4808del	2528	6	0.237342	4, 19, 24
c.4829_4830del	1111	6	0.540054	16, 19, 20
c.7987del	2683	6	0.22363	11, 16, 19, 24
c.2266C>T	1121	5	0.44603	8, 16, 19
c.5073dup	998	5	0.501002	11, 19
c.5682C>G	1416	5	0.353107	11, 16, 19
c.9371A>T	2334	5	0.214225	16, 19, 24
c.3680_3681del	807	4	0.495663	19, 21
c.5616_5620del	1916	4	0.208768	19, 24
c.658_659del	1103	4	0.362647	11, 19, 22
c.7580_7583dup	1067	4	0.374883	16, 19
c.9004G>A	1067	4	0.374883	16, 19
c.9481A>T	769	4	0.520156	10, 19
c.4005dup	1977	3	0.151745	4, 19, 24
c.4964dupA	649	3	0.46225	19
c.6952C>T	649	3	0.46225	19
c.7738C>T	1916	3	0.156576	19, 24
c.8878C>T	1225	3	0.244898	16, 19, 21
c.9401del	998	3	0.300601	11, 19
c.1337T>A	649	2	0.308166	19
c.2505dup	1067	2	0.187441	16, 19
c.2701del	780	2	0.25641	17, 19
c.3975_3978dup	1067	2	0.187441	16, 19
c.4284dup	998	2	0.200401	11, 19
c.4740_4741dup	1267	2	0.157853	24
c.4962T>A	703	2	0.284495	8, 19
c.5158_5159insA	998	2	0.200401	11, 19
c.5164_5165del	649	2	0.308166	19
c.5351dup	1067	2	0.187441	16, 19
c.5471dup	1267	2	0.157853	24
c.5621_5624del	1067	2	0.187441	16, 19
c.5644_5647del	780	2	0.25641	17, 19
c.5681dup	649	2	0.308166	19
c.5857G>T	998	2	0.200401	11, 19
c.6611del	998	2	0.200401	11, 19
c.7007G>A	1067	2	0.187441	16, 19
c.7180A>T	998	2	0.200401	11, 19
c.738del	807	2	0.247831	19, 21
c.7618-2A>G	1067	2	0.187441	16, 19
c.7806-2A>G	649	2	0.308166	19
c.8023A>G	998	2	0.200401	11, 19
c.8195T>G	769	2	0.260078	10, 19
c.9097dup	649	2	0.308166	19
c.9098_9099insA	649	2	0.308166	19
c.9117G>A	1916	2	0.104384	19, 24
c.9154C>T	693	2	0.2886	19, 20
c.9699_9702del	1067	2	0.187441	16, 19
c.1128del	649	1	0.154083	19
c.1238del	649	1	0.154083	19
c.1296_1297del	1267	1	0.0789266	24
c.1310_1313del	44	1	2.27273	20
c.1588A>T	649	1	0.154083	19
c.1670T>G	1267	1	0.0789266	24
c.1792delA	649	1	0.154083	19
c.1796_1800del	649	1	0.154083	19
c.1963del	100	1	1	12
c.2167del	649	1	0.154083	19
c.2805_2808del	418	1	0.239234	16
c.2845del	649	1	0.154083	19
c.298A>T	649	1	0.154083	19
c.3046G>T	649	1	0.154083	19
c.3195_3198del	649	1	0.154083	19
c.3264dup	649	1	0.154083	19
c.3744_3747del	1267	1	0.0789266	24
c.3847_3848del	649	1	0.154083	19
c.3879_3880del	649	1	0.154083	19
c.4006_4007ins	649	1	0.154083	19
c.4030_4035delinsC	1267	1	0.0789266	24
c.4131_4132insTGAGGA	649	1	0.154083	19
c.4222C>T	649	1	0.154083	19
c.4380_4381del	1267	1	0.0789266	24
c.4535del	649	1	0.154083	19
c.4936_4939del	1267	1	0.0789266	24
c.4963delT	649	1	0.154083	19
c.4979_4980del	649	1	0.154083	19
c.517-1G>A	1267	1	0.0789266	24
c.5197_5198del	649	1	0.154083	19
c.5200dup	1267	1	0.0789266	24
c.5216dup	349	1	0.286533	11
c.5351del	649	1	0.154083	19
c.5576_5579del	100	1	1	12
c.5641_5644del	649	1	0.154083	19
c.5650_5659del	612	1	0.163399	4
c.5782G>T	649	1	0.154083	19
c.5800C>T	649	1	0.154083	19
c.5909C>A	105	1	0.952381	22
c.6014_6017del	120	1	0.833333	10
c.6024dup	1267	1	0.0789266	24
c.6275_6276del	1267	1	0.0789266	24
c.6407T>G	1267	1	0.0789266	24
c.6443_6444del	649	1	0.154083	19
c.6468_6469del	649	1	0.154083	19
c.6491_6494del	158	1	0.632911	21
c.6585dup	1267	1	0.0789266	24
c.6596del	1267	1	0.0789266	24
c.7060C>T	649	1	0.154083	19
c.7480C>T	1267	1	0.0789266	24
c.7679_7680del	649	1	0.154083	19
c.7900del	1267	1	0.0789266	24
c.8009C>T	1267	1	0.0789266	24
c.8247_8248del	649	1	0.154083	19
c.8363G>A	1267	1	0.0789266	24
c.8489G>A	649	1	0.154083	19
c.8548_8551del	649	1	0.154083	19
c.8695C>T	649	1	0.154083	19
c.8754+4A>G	649	1	0.154083	19
c.9026_9030del	95	1	1.05263	23
c.9076C>T	649	1	0.154083	19
c.93G>A	1267	1	0.0789266	24
c.956dup	649	1	0.154083	19
Total*		365
* The number can be redundant as different variants can be identified in the same sample set
